# Supplementary material for: The association between maternal prenatal folic acid and multivitamin supplementation and autism spectrum disorders in offspring: An umbrella review
Source: PLoS One. 2025 Nov 18;20(11):e0334852. doi: 10.1371/journal.pone.0334852 (PMC12626298; doi:10.1371/journal.pone.0334852)
Supplement: S5 Table — (XLSX) [file pone.0334852.s007.xlsx]

## Sheet: Sheet1
ID	Study	Included？	Reasons for exclusion
1	Abbasalipour, H., A. Hajizadeh Moghaddam, and M. Ranjbar, Sumac and gallic acid-loaded nanophytosomes ameliorate hippocampal oxidative stress via regulation of Nrf2/Keap1 pathway in autistic rats. Journal of Biochemical and Molecular Toxicology, 2022. 36(6): p. 9.	Excluded	Did not report the outcome of interest
2	Acikgoz, B., et al., Gender differences in effects of prenatal and postnatal exposure to electromagnetic field and prenatal zinc on behaviour and synaptic proteins in rats. Journal of Chemical Neuroanatomy, 2022. 122: p. 15.	Excluded	Not a systematic review and/or meta-analysis
3	Adams, J.B., et al., Evidence-Based Recommendations for an Optimal Prenatal Supplement for Women in the US, Part Two: Minerals. Nutrients, 2021. 13(6): p. 28.	Excluded	Did not report the outcome of interest
4	Adams, J.W., et al., Impact of alcohol exposure on neural development and network formation in human cortical organoids. Molecular Psychiatry, 2023. 28(4): p. 1571-1584.	Excluded	Not a systematic review and/or meta-analysis
5	Adiguzel, E., N.M. Bozkurt, and G. Unal, Independent and combined effects of astaxanthin and omega-3 on behavioral deficits and molecular changes in a prenatal valproic acid model of autism in rats. Nutritional Neuroscience, 2024. 27(6): p. 590-606.	Excluded	Un related exposure
6	Afshari, M., et al., Reversing valproic acid-induced autism-like behaviors through a combination of low-frequency repeated transcranial magnetic stimulation and superparamagnetic iron oxide nanoparticles. Scientific Reports, 2024. 14(1): p. 13.	Excluded	Did not report the outcome of interest
7	Agam, G., et al., The influence of choline treatment on behavioral and neurochemical autistic-like phenotype in Mthfr-deficient mice. Translational Psychiatry, 2020. 10(1): p. 14.	Excluded	Did not report the outcome of interest
8	Ahadullah, et al., PM2.5 as a potential risk factor for autism spectrum disorder: Its possible link to neuroinflammation, oxidative stress and changes in gene expression. Neuroscience and Biobehavioral Reviews, 2021. 128: p. 534-548.	Excluded	Not a systematic review and/or meta-analysis
9	Ahmed-Farid, O.A.H., et al., Beneficial effects of curcumin nanoemulsion on spermatogenesis and reproductive performance in male rats under protein deficient diet model: enhancement of sperm motility, conservancy of testicular tissue integrity, cell energy and seminal plasma amino acids content. Journal of Biomedical Science, 2017. 24: p. 14.	Excluded	Did not report the outcome of interest
10	Ahn, Y., et al., The Ketogenic Diet Modifies Social and Metabolic Alterations Identified in the Prenatal Valproic Acid Model of Autism Spectrum Disorder. Developmental Neuroscience, 2014. 36(5): p. 371-380.	Excluded	Not a systematic review and/or meta-analysis
11	Aizawa, M., et al., Association between frequency of breakfast intake before and during pregnancy and developmental delays in children: the Tohoku Medical Megabank Project Birth and Three-Generation Cohort Study. Nutrition Journal, 2023. 22(1): p. 11.	Excluded	Un related exposure
12	Akbar, W., et al., Identification of novel homozygous variants in FOXE3 and AP4M1 underlying congenital syndromic anophthalmia and microphthalmia. Journal of Gene Medicine, 2024. 26(1): p. 10.	Excluded	Did not report the outcome of interest
13	Al-Amin, M.M., et al., Astaxanthin improves behavioral disorder and oxidative stress in prenatal valproic acid-induced mice model of autism. Behavioural Brain Research, 2015. 286: p. 112-121.	Excluded	Un related exposure
14	Al-Askar, M., et al., Postnatal treatment using curcumin supplements to amend the damage in VPA-induced rodent models of autism. Bmc Complementary and Alternative Medicine, 2017. 17: p. 11.	Excluded	Un related exposure
15	Al-Daihan, S., et al., PRENATAL BEE POLLEN TREATMENT IMPROVES THE NEUROTOXICITY IN NEWBORN RATS DURING CHRONIC FLUORIDE EXPOSURE IN RELATION TO PROPIONIC ACID-INDUCED RODENT MODELS OF AUTISM. Fluoride, 2020. 53(1): p. 11-22.	Excluded	Did not report the outcome of interest
16	Al-Farsi, Y.M., et al., Impact of nutrition on serum levels of docosahexaenoic acid among Omani children with autism. Nutrition, 2013. 29(9): p. 1142-1146.	Excluded	Did not report the outcome of interest
17	Al-maqati, T.N., et al., Prenatal Factors Influencing the Risk of Autism Spectrum Disorder. Advances in Neurodevelopmental Disorders, 2021. 5(1): p. 71-76.	Excluded	Not a systematic review and/or meta-analysis
18	Alampi, J.D., et al., Combined Exposure to Folate and Lead during Pregnancy and Autistic-Like Behaviors among Canadian Children from the MIREC Pregnancy and Birth Cohort. Environmental Health Perspectives, 2024. 132(10): p. 10.	Excluded	Not a systematic review and/or meta-analysis
19	Albiñana, C., et al., Developmental exposure to vitamin D deficiency and subsequent risk of schizophrenia. Schizophrenia Research, 2022. 247: p. 26-32.	Excluded	Did not report the outcome of interest
20	Alfawaz, H.A., et al., Protective and restorative potency of Vitamin D on persistent biochemical autistic features induced in propionic acid-intoxicated rat pups. Bmc Complementary and Alternative Medicine, 2014. 14: p. 10.	Excluded	Did not report the outcome of interest
21	Algburi, A.F., I. Dursun, and S.G. Ustaoglu, The investigation of the effects of postnatal alcohol exposure on molecular content and antioxidant capacity of mice liver tissue. Life Sciences, 2022. 310: p. 11.	Excluded	Did not report the outcome of interest
22	Ali, A., et al., The placental immune response is dysregulated developmentally vitamin D deficient rats: Relevance to autism. Journal of Steroid Biochemistry and Molecular Biology, 2018. 180: p. 73-80.	Excluded	Did not report the outcome of interest
23	Ali, A., X.Y. Cui, and D. Eyles, Developmental vitamin D deficiency and autism: Putative pathogenic mechanisms. Journal of Steroid Biochemistry and Molecular Biology, 2018. 175: p. 108-118.	Excluded	Un related exposure
24	Ali, A.A., et al., Developmental vitamin D deficiency increases foetal exposure to testosterone. Molecular Autism, 2020. 11(1): p. 13.	Excluded	Did not report the outcome of interest
25	Alick, C.L., et al., Periconceptional Maternal Diet Characterized by High Glycemic Loading Is Associated with Offspring Behavior in NEST. Nutrients, 2021. 13(9): p. 13.	Excluded	Did not report the outcome of interest
26	Aljumaiah, M.M., et al., Association of Maternal Diabetes and Autism Spectrum Disorders in Offspring: a Study in a Rodent Model of Autism. Journal of Molecular Neuroscience, 2022. 72(2): p. 349-358.	Excluded	Not a systematic review and/or meta-analysis
27	Almeida-Toledano, L., et al., Epigallocatechin Gallate Ameliorates the Effects of Prenatal Alcohol Exposure in a Fetal Alcohol Spectrum Disorder-Like Mouse Model. International Journal of Molecular Sciences, 2021. 22(2): p. 24.	Excluded	Did not report the outcome of interest
28	AlOlaby, R.R., et al., Differential Methylation Profile in Fragile X Syndrome-Prone Offspring Mice after in Utero Exposure to Lactobacillus Reuteri. Genes, 2022. 13(8): p. 14.	Excluded	Un related exposure
29	Amada, N., et al., Prenatal methotrexate injection increases behaviors possibly associated with depression and/or autism in rat offspring; A new animal model for mental disorder, based on folate metabolism deficit during pregnancy. Neuropsychopharmacology Reports, 2022. 42(3): p. 263-271.	Excluded	Did not report the outcome of interest
30	Ames, J.L., V. Sharma, and K. Lyall, Effects of Early-life PFAS Exposure on Child Neurodevelopment: A Review of the Evidence and Research gaps. Current Environmental Health Reports, 2025. 12(1): p. 24.	Excluded	Did not report the outcome of interest
31	Amestoy, A., et al., Steroid hormone pathways, vitamin D and autism: a systematic review. Journal of Neural Transmission, 2023. 130(3): p. 207-241.	Excluded	Un related exposure
32	Amini, F., et al., Hydroalcoholic extract of Passiflora incarnata improves the autistic-like behavior and neuronal damage in a valproic acid-induced rat model of autism. Journal of Traditional and Complementary Medicine, 2023. 13(4): p. 315-324.	Excluded	Did not report the outcome of interest
33	Anderson, G. and S.R.B. Medina, Autism Spectrum Disorders: Role of Pre- and Post-Natal GammaDelta (γδ) T Cells and Immune Regulation. Current Pharmaceutical Design, 2019. 25(41): p. 4321-4330.	Excluded	Un related exposure
34	Andrade, C., Antidepressant Prescription in Pregnancy: The Importance of Prenatal Maternal Anemia as a Potential Confound in Studies on Neurodevelopmental and Other Outcomes. Journal of Clinical Psychiatry, 2020. 81(2): p. 3.	Excluded	Did not report the outcome of interest
35	Angelini, C., et al., Major intra-familial phenotypic heterogeneity and incomplete penetrance due to a CACNA1A pathogenic variant. European Journal of Medical Genetics, 2019. 62(6): p. 4.	Excluded	Did not report the outcome of interest
36	Aprigio, J., et al., Mothers of children with Down syndrome: a clinical and epidemiological study. Journal of Community Genetics, 2023. 14(2): p. 189-195.	Excluded	Did not report the outcome of interest
37	Arqoub, A.M.S., K.G. Flynn, and L.A. Martinez, Gestational Exposure to a Ketogenic Diet Increases Sociability in CD-1 Mice. Behavioral Neuroscience, 2020. 134(4): p. 358-368.	Excluded	Did not report the outcome of interest
38	Ashwlayan, V.D., et al., A Comprehensive Review on Plant-Based Medications and Chemical Approaches for Autism Spectrum Disorders (ASDs) Psychopharmacotherapy. Indian Journal of Microbiology, 2024: p. 17.	Excluded	Un related exposure
39	Assadi, F., Renal dysfunction in fetal alcohol syndrome: a potential contributor on developmental disabilities of offspring. Journal of Renal Injury Prevention, 2014. 3(4): p. 83-86.	Excluded	Did not report the outcome of interest
40	Austin, C., et al., Dynamical properties of elemental metabolism distinguish attention deficit hyperactivity disorder from autism spectrum disorder. Translational Psychiatry, 2019. 9: p. 9.	Excluded	Did not report the outcome of interest
41	Avilés-Pagan, E.E., A.S.W. Kang, and T.L. Orr-Weaver, Identification of New Regulators of the Oocyte-to-Embryo Transition in Drosophila. G3-Genes Genomes Genetics, 2020. 10(9): p. 2989-2998.	Excluded	Did not report the outcome of interest
42	Ayoub, G., Neurodevelopment of Autism: Critical Periods, Stress and Nutrition. Cells, 2024. 13(23): p. 11.	Excluded	Un related exposure
43	Ayoub, G., Nutritional Aspects in the Neurodevelopment of Autism: Folate, Stress, and Critical Periods. Journal of Medicinal Food, 2025. 28(1): p. 12-17.	Excluded	Not a systematic review and/or meta-analysis
44	Azarbayjani, F. and B.R. Danielsson, Pharmacologically induced embryonic dysrhythmia and episodes of hypoxia followed by reoxygenation: A common teratogenic mechanism for antiepileptic drugs? Teratology, 1998. 57(3): p. 117-126.	Excluded	Did not report the outcome of interest
45	Babiec, L., A. Wilkaniec, and A. Adamczyk, Prenatal exposure to valproic acid induces alterations in the expression and activity of purinergic receptors in the embryonic rat brain. Folia Neuropathologica, 2022. 60(4): p. 390-402.	Excluded	Did not report the outcome of interest
46	Baecker, T., et al., Loss of COMMD1 and copper overload disrupt zinc homeostasis and influence an autism-associated pathway at glutamatergic synapses. Biometals, 2014. 27(4): p. 715-730.	Excluded	Not a systematic review and/or meta-analysis
47	Baj, J., et al., Consequences of Disturbing Manganese Homeostasis. International Journal of Molecular Sciences, 2023. 24(19): p. 55.	Excluded	Did not report the outcome of interest
48	Bakulski, K.M., et al., Prenatal Multivitamin Use and MTHFR Genotype Are Associated with Newborn Cord Blood DNA Methylation. International Journal of Environmental Research and Public Health, 2020. 17(24): p. 16.	Excluded	Did not report the outcome of interest
49	Balaji, G. and S.N. Sinha, Autism spectrum disorder (ASD): A current review of assessment, risk factors and prevention. Indian Journal of Biochemistry & Biophysics, 2018. 55(6): p. 375-383.	Excluded	Un related exposure
50	Bale, T.L., Sex differences in prenatal epigenetic programing of stress pathways. Stress-the International Journal on the Biology of Stress, 2011. 14(4): p. 348-356.	Excluded	Did not report the outcome of interest
51	Bambini, V., et al., Resveratrol prevents social deficits in animal model of autism induced by valproic acid. Neuroscience Letters, 2014. 583: p. 176-181.	Excluded	Did not report the outcome of interest
52	Banji, D., et al., Amelioration of behavioral aberrations and oxidative markers by green tea extract in valproate induced autism in animals. Brain Research, 2011. 1410: p. 141-151.	Excluded	Did not report the outcome of interest
53	Barkoski, J.M., et al., Prenatal phenol and paraben exposures in relation to child neurodevelopment including autism spectrum disorders in the MARBLES study. Environmental Research, 2019. 179: p. 10.	Excluded	Did not report the outcome of interest
54	Barkoski, J.M., et al., In utero pyrethroid pesticide exposure in relation to autism spectrum disorder (ASD) and other neurodevelopmental outcomes at 3 years in the MARBLES longitudinal cohort. Environmental Research, 2021. 194: p. 7.	Excluded	Un related exposure
55	Barrett, C.E., et al., Developmental disruption of amygdala transcriptome and socioemotional behavior in rats exposed to valproic acid prenatally. Molecular Autism, 2017. 8: p. 17.	Excluded	Un related exposure
56	Barron, S. and E.P. Riley, THE EFFECTS OF PRENATAL ALCOHOL EXPOSURE ON BEHAVIORAL AND NEUROANATOMICAL COMPONENTS OF OLFACTION. Neurotoxicology and Teratology, 1992. 14(4): p. 291-297.	Excluded	Un related exposure
57	Barua, S. and M.A. Junaid, Lifestyle, pregnancy and epigenetic effects. Epigenomics, 2015. 7(1): p. 85-102.	Excluded	Did not report the outcome of interest
58	Barua, S., et al., High Gestational Folic Acid Supplementation Alters Expression of Imprinted and Candidate Autism Susceptibility Genes in a sex-Specific Manner in Mouse Offspring. Journal of Molecular Neuroscience, 2016. 58(2): p. 277-286.	Excluded	Did not report the outcome of interest
59	Barua, S., et al., Microarray Analysis Reveals Higher Gestational Folic Acid Alters Expression of Genes in the Cerebellum of Mice Offspring-A Pilot Study. Brain Sciences, 2015. 5(1): p. 14-31.	Excluded	Did not report the outcome of interest
60	Barua, S., S. Kuizon, and M.A. Junaid, Folic acid supplementation in pregnancy and implications in health and disease. Journal of Biomedical Science, 2014. 21: p. 9.	Excluded	Not a systematic review and/or meta-analysis
61	Basil, P., et al., Prenatal immune activation alters the adult neural epigenome but can be partly stabilised by a n-3 polyunsaturated fatty acid diet. Translational Psychiatry, 2018. 8: p. 12.	Excluded	Did not report the outcome of interest
62	Basil, P., et al., Genome-wide DNA methylation data from adult brain following prenatal immune activation and dietary intervention. Data in Brief, 2019. 26: p. 6.	Excluded	Did not report the outcome of interest
63	Basil, P., et al., LINE1 and Mecp2 methylation of the adult striatum and prefrontal cortex exposed to prenatal immune activation. Data in Brief, 2019. 25: p. 5.	Excluded	Did not report the outcome of interest
64	Beard, C.M., L.A. Panser, and S.K. Katusic, Is excess folic acid supplementation a risk factor for autism? Medical Hypotheses, 2011. 77(1): p. 15-17.	Excluded	Un related exposure
65	Bell, D.R., et al., Toxicity of 2,3,7,8-tetrachlorodibenzo-p-dioxin in the developing male Wistar(Han) rat.: II:: Chronic dosing causes developmental delay. Toxicological Sciences, 2007. 99(1): p. 224-233.	Excluded	Did not report the outcome of interest
66	Bellinger, D.C., et al., Global burden of intellectual disability resulting from prenatal exposure to methylmercury, 2015. Environmental Research, 2019. 170: p. 416-421.	Excluded	Did not report the outcome of interest
67	Bendich, A. and R. Zilberboim, Iron and Women's Health. Iron Deficiency and Overload, ed. S. Yehuda and D.I. Mostofsky. 2010, Totowa: Humana Press Inc. 327-350.	Excluded	Did not report the outcome of interest
68	Benson, A.E., et al., The incidence, complications, and treatment of iron deficiency in pregnancy. European Journal of Haematology, 2022. 109(6): p. 633-642.	Excluded	Did not report the outcome of interest
69	Berry, R.J., Maternal prenatal folic acid supplementation is associated with a reduction in development of autistic disorder. Journal of Pediatrics, 2013. 163(1): p. 303-304.	Excluded	Did not report the outcome of interest
70	Berry, R.J., K.S. Crider, and M. Yeargin-Allsopp, Periconceptional Folic Acid and Risk of Autism Spectrum Disorders. Jama-Journal of the American Medical Association, 2013. 309(6): p. 611-613.	Excluded	Un related exposure
71	Bestry, M., et al., Early moderate prenatal alcohol exposure and maternal diet impact offspring DNA methylation across species. Elife, 2024. 12: p. 20.	Excluded	Did not report the outcome of interest
72	Beversdorf, D., et al., DHA Supplementation Mitigates the Absolute and Relative Brain Volume Changes Induced by a Prenatal StressAssociated ASD Murine Model. Neuropsychopharmacology, 2023. 48: p. 138-139.	Excluded	Did not report the outcome of interest
73	Biosca-Brull, J., et al., Environmental exposure to chlorpyrifos during gestation, APOE polymorphism and the risk on autistic-like behaviors. Environmental Research, 2023. 237: p. 12.	Excluded	Did not report the outcome of interest
74	Biosca-Brull, J., et al., Prenatal, but not postnatal exposure to chlorpyrifos affects social behavior of mice and the excitatory-inhibitory balance in a sex-dependent manner. Food and Chemical Toxicology, 2022. 169: p. 11.	Excluded	Did not report the outcome of interest
75	Bittker, S.S. and K.R. Bell, Acetaminophen, antibiotics, ear infection, breastfeeding, vitamin D drops, and autism : an epidemiological study. Neuropsychiatric Disease and Treatment, 2018. 14: p. 1399-1414.	Excluded	Un related exposure
76	Bjork, M., et al., Association of Folic Acid Supplementation During Pregnancy With the Risk of Autistic Traits in Children Exposed to Antiepileptic Drugs In Utero. Jama Neurology, 2018. 75(2): p. 160-168.	Excluded	Did not report the outcome of interest
77	Blaszczyk, B., et al., Epilepsy in Pregnancy-Management Principles and Focus on Valproate. International Journal of Molecular Sciences, 2022. 23(3): p. 22.	Excluded	Did not report the outcome of interest
78	Blossom, S.J.J., S.B.B. Melnyk, and F.A.A. Simmen, Complex epigenetic patterns in cerebellum generated after developmental exposure to trichloroethylene and/or high fat diet in autoimmune-prone mice. Environmental Science-Processes & Impacts, 2020. 22(3): p. 583-594.	Excluded	Did not report the outcome of interest
79	Bobrowski-Khoury, N., et al., Folate Receptor Alpha Autoantibodies in Autism Spectrum Disorders: Diagnosis, Treatment and Prevention. Journal of Personalized Medicine, 2021. 11(8): p. 15.	Excluded	Un related exposure
80	Bodnar, T.S., et al., Evidence for long-lasting alterations in the fecal microbiota following prenatal alcohol exposure. Alcohol-Clinical and Experimental Research, 2022. 46(4): p. 542-555.	Excluded	Did not report the outcome of interest
81	Boktor, J.C., et al., Global metabolic profiles in a non-human primate model of maternal immune activation: implications for neurodevelopmental disorders. Molecular Psychiatry, 2022. 27(12): p. 4959-4973.	Excluded	Did not report the outcome of interest
82	Bolann, B.J., et al., Environmental toxins in the diet is about more than the fish. Tidsskrift for Den Norske Laegeforening, 2017. 137(14-15): p. 973-974.	Excluded	Did not report the outcome of interest
83	Bold, J., H. Sakata-Haga, and Y. Fukui, Spinal nerve defects in mouse embryos prenatally exposed to valproic acid. Anatomical Science International, 2018. 93(1): p. 35-41.	Excluded	Did not report the outcome of interest
84	Bolduc, F.V., et al., Cognitive Enhancement in Infants Associated with Increased Maternal Fruit Intake During Pregnancy: Results from a Birth Cohort Study with Validation in an Animal Model. Ebiomedicine, 2016. 8: p. 331-340.	Excluded	Did not report the outcome of interest
85	Borge, T.C., et al., The associations between maternal and child diet quality and child ADHD - findings from a large Norwegian pregnancy cohort study. Bmc Psychiatry, 2021. 21(1): p. 14.	Excluded	Did not report the outcome of interest
86	Bortoluzzi, V.T., C.S. Dutra, and C.M.D. Wannmacher, Oxidative stress in phenylketonuria-evidence from human studies and animal models, and possible implications for redox signaling. Metabolic Brain Disease, 2021. 36(4): p. 523-543.	Excluded	Did not report the outcome of interest
87	Botsas, G., et al., Environmental Influences on Individuals with Autistic Spectrum Disorders with Special Emphasis on Seasonality: An Overview. Children-Basel, 2023. 10(12): p. 16.	Excluded	Did not report the outcome of interest
88	Bragg, M., et al., Prenatal Diet as a Modifier of Environmental Risk Factors for Autism and Related Neurodevelopmental Outcomes (vol 9, pg 324, 2022). Current Environmental Health Reports, 2022. 9(3): p. 513-515.	Excluded	Un related exposure
89	Bragg, M., et al., Prenatal Diet as a Modifier of Environmental Risk Factors for Autism and Related Neurodevelopmental Outcomes. Current Environmental Health Reports, 2022. 9(2): p. 324-338.	Excluded	Un related exposure
90	Bragg, M.G., et al., Prenatal air pollution and children's autism traits score Examination of joint associations with maternal intake of vitamin D, methyl donors, and polyunsaturated fatty acids using mixture methods. Environmental Epidemiology, 2024. 8(4): p. 9.	Excluded	Un related exposure
91	Branca, F. and M. Ferrari, Impact of micronutrient deficiencies on growth: The stunting syndrome. Annals of Nutrition and Metabolism, 2002. 46: p. 8-17.	Excluded	Did not report the outcome of interest
92	Braun, J.M., et al., Brief Report: Are Autistic-Behaviors in Children Related to Prenatal Vitamin Use and Maternal Whole Blood Folate Concentrations? Journal of Autism and Developmental Disorders, 2014. 44(10): p. 2602-2607.	Excluded	Un related exposure
93	Braz, C.U., M.M. Passamonti, and H. Khatib, Characterization of genomic regions escaping epigenetic reprogramming in sheep. Environmental Epigenetics, 2024. 10(1): p. 13.	Excluded	Did not report the outcome of interest
94	Brieger, K.K., et al., The Association of Prenatal Vitamins and Folic Acid Supplement Intake with Odds of Autism Spectrum Disorder in a High-Risk Sibling Cohort, the Early Autism Risk Longitudinal Investigation (EARLI). Journal of Autism and Developmental Disorders, 2022. 52(6): p. 2801-2811.	Excluded	Un related exposure
95	Bronson, S.L. and T.L. Bale, The Placenta as a Mediator of Stress Effects on Neurodevelopmental Reprogramming. Neuropsychopharmacology, 2016. 41(1): p. 207-218.	Excluded	Did not report the outcome of interest
96	Brown, A.S., et al., Neurobiological plausibility of prenatal nutritional deprivation as a risk factor for schizophrenia. Journal of Nervous and Mental Disease, 1996. 184(2): p. 71-85.	Excluded	Did not report the outcome of interest
97	Brumatti, L.V., et al., Impact of Methylmercury and Other Heavy Metals Exposure on Neurocognitive Function in Children Aged 7 Years: Study Protocol of the Follow-up. Journal of Epidemiology, 2021. 31(2): p. 157-163.	Excluded	Did not report the outcome of interest
98	Brynge, M., et al., Maternal levels of acute phase proteins in early pregnancy and risk of autism spectrum disorders in offspring. Translational Psychiatry, 2022. 12(1): p. 11.	Excluded	Un related exposure
99	Buchheim, K., et al., DEVELOPMENTAL DELAY OF ASTROCYTES IN HIPPOCAMPUS OF RHESUS-MONKEYS REFLECTS THE EFFECT OF PRENATAL AND POSTNATAL CHRONIC LOW-LEVEL LEAD-EXPOSURE. Neurotoxicology, 1994. 15(3): p. 665-669.	Excluded	Did not report the outcome of interest
100	Bucknor, M.C., et al., A comprehensive approach to modeling maternal immune activation in rodents. Frontiers in Neuroscience, 2022. 16: p. 26.	Excluded	Did not report the outcome of interest
101	Burd, L., et al., A 15-year follow-up of a boy with pyridoxine (vitamin B6)-dependent seizures with autism, breath holding, and severe mental retardation. Journal of Child Neurology, 2000. 15(11): p. 763-765.	Excluded	Un related exposure
102	Butler, D.M., et al., Anaerobic Soil Disinfestation (ASD) Combined with Soil Solarization as a Methyl Bromide Alternative: Vegetable Crop Performance and Soil Nutrient Dynamics. Plant and Soil, 2014. 378(1-2): p. 365-381.	Excluded	Did not report the outcome of interest
103	Cai, K., et al., Maternal folic acid over-supplementation impairs cardiac function in mice offspring by inhibiting SOD1 expression. Cardiovascular Research, 2024. 120(16): p. 2092-2103.	Excluded	Did not report the outcome of interest
104	Camacho-Morales, A. and M. Cárdenas-Tueme, Prenatal Programming of Monocyte Chemotactic Protein-1 Signaling in Autism Susceptibility. Molecular Neurobiology, 2024. 61(8): p. 6119-6134.	Excluded	Un related exposure
105	Campbell, J.M. and N.O. McPherson, Influence of increased paternal BMI on pregnancy and child health outcomes independent of maternal effects: A systematic review and C meta-analysis. Obesity Research & Clinical Practice, 2019. 13(6): p. 511-521.	Excluded	Did not report the outcome of interest
106	Carey, M.E., et al., Examining associations between prenatal biomarkers of oxidative stress and ASD-related outcomes using quantile regression. Journal of Autism and Developmental Disorders, 2023. 53(8): p. 2975-2985.	Excluded	Un related exposure
107	Carias, K.V. and R. Wevrick, Preclinical Testing in Translational Animal Models of Prader-Willi Syndrome: Overview and Gap Analysis. Molecular Therapy-Methods & Clinical Development, 2019. 13: p. 344-358.	Excluded	Did not report the outcome of interest
108	Carpita, B., et al., Autism Spectrum Disorder and Fetal Alcohol Spectrum Disorder: A Literature Review. Brain Sciences, 2022. 12(6): p. 19.	Excluded	Un related exposure
109	Castillo, J., et al., From prenatal care to spina bifida related mortality: The lifespan is marked by transitions experienced by increasing immigrant and international populations. Journal of Pediatric Rehabilitation Medicine, 2023. 16(4): p. 581-582.	Excluded	Did not report the outcome of interest
110	Castro, K., et al., The effect of ketogenic diet in an animal model of autism induced by prenatal exposure to valproic acid. Nutritional Neuroscience, 2017. 20(6): p. 343-350.	Excluded	Un related exposure
111	Castro, K., et al., Effect of a ketogenic diet on autism spectrum disorder: A systematic review. Research in Autism Spectrum Disorders, 2015. 20: p. 31-38.	Excluded	Un related exposure
112	Caut, C., et al., Relationships between Women's and Men's Modifiable Preconception Risks and Health Behaviors and Maternal and Offspring Health Outcomes: An Umbrella Review. Seminars in Reproductive Medicine, 2022. 40(03/04): p. 170-183.	Excluded	Did not report the outcome of interest
113	Cendra-Duarte, E., et al., Dietary glycemic index and load during pregnancy and offspring behavioral outcomes: exploring sex differences. European Journal of Pediatrics, 2025. 184(2): p. 14.	Excluded	Did not report the outcome of interest
114	Cernigliaro, F., et al., Prenatal Nutritional Factors and Neurodevelopmental Disorders: A Narrative Review. Life-Basel, 2024. 14(9): p. 26.	Excluded	Did not report the outcome of interest
115	Cezar, L.C., et al., Zinc as a therapy in a rat model of autism prenatally induced by valproic acid. Progress in Neuro-Psychopharmacology & Biological Psychiatry, 2018. 84: p. 173-180.	Excluded	Un related exposure
116	Chang, J.P.C. and K.P. Su, Nutritional Neuroscience as Mainstream of Psychiatry: The Evidence-Based Treatment Guidelines for Using Omega-3 Fatty Acids as a New Treatment for Psychiatric Disorders in Children and Adolescents. Clinical Psychopharmacology and Neuroscience, 2020. 18(4): p. 469-483.	Excluded	Did not report the outcome of interest
117	Chen H, Qin L, Gao R, Jin X, Cheng K, Zhang S, et al. Neurodevelopmental effects of maternal folic acid supplementation: A systematic review and meta-analysis. Critical Reviews in Food Science and Nutrition. 2023;63(19):3771-87.	Included
118	Chen, J., et al., ZNF804A Transcriptional Networks in Differentiating Neurons Derived from Induced Pluripotent Stem Cells of Human Origin. Plos One, 2015. 10(4): p. 23.	Excluded	Did not report the outcome of interest
119	Chen, J.Z., et al., Lower maternal serum 25(OH) D in first trimester associated with higher autism risk in Chinese offspring. Journal of Psychosomatic Research, 2016. 89: p. 98-101.	Excluded	Un related exposure
120	Chen, Q., et al., Associations of unintended pregnancy with autism spectrum disorders and the modification of folic acid supplements. Autism Research, 2024. 17(1): p. 172-181.	Excluded	Un related exposure
121	Cheng, J., et al., Improving autism perinatal risk factors: A systematic review. Medical Hypotheses, 2019. 127: p. 26-33.	Excluded	Un related exposure
122	Cherubini, E., G. Di Cristo, and M. Avoli, Dysregulation of GABAergic Signaling in Neurodevelomental Disorders: Targeting Cation-Chloride Co-transporters to Re-establish a Proper E/I Balance. Frontiers in Cellular Neuroscience, 2022. 15: p. 20.	Excluded	Did not report the outcome of interest
123	Chu, D.D., et al., Excess Folic Acid Supplementation Before and During Pregnancy and Lactation Activates Fos Gene Expression and Alters Behaviors in Male Mouse Offspring. Frontiers in Neuroscience, 2019. 13: p. 13.	Excluded	Did not report the outcome of interest
124	Ciafrè, S., et al., Alcohol as an early life stressor: Epigenetics, metabolic, neuroendocrine and neurobehavioral implications. Neuroscience and Biobehavioral Reviews, 2020. 118: p. 654-668.	Excluded	Did not report the outcome of interest
125	Cochrane, K.M., et al., Supplementation with (6S)-5-methyltetrahydrofolic acid appears as effective as folic acid in maintaining maternal folate status while reducing unmetabolised folic acid in maternal plasma: a randomised trial of pregnant women in Canada. British Journal of Nutrition, 2024. 131(1): p. 92-102.	Excluded	Did not report the outcome of interest
126	Codagnone, M.G., et al., Programming Bugs: Microbiota and the Developmental Origins of Brain Health and Disease. Biological Psychiatry, 2019. 85(2): p. 150-163.	Excluded	Did not report the outcome of interest
127	Corbett, G.A., et al., Nutritional interventions to ameliorate the effect of endocrine disruptors on human reproductive health: A semi-structured review from FIGO. International Journal of Gynecology & Obstetrics, 2022. 157(3): p. 489-501.	Excluded	Did not report the outcome of interest
128	Corona-Rivera, J.R., et al., Maternal risk factors for congenital heart defects in infants with Down syndrome from Western Mexico. American Journal of Medical Genetics Part A, 2019. 179(9): p. 1857-1865.	Excluded	Did not report the outcome of interest
129	Correa, A., et al., MACDP - Metropolitan Atlanta Congenital Defects Program - 40th anniversary edition, surveillance report - Reporting birth defects surveillance data 1968-2003. Birth Defects Research Part a-Clinical and Molecular Teratology, 2007. 79(2): p. 66-186.	Excluded	Did not report the outcome of interest
130	Crawford, M.A., et al., The imperative of arachidonic acid in early human development. Progress in Lipid Research, 2023. 91: p. 22.	Excluded	Did not report the outcome of interest
131	D'Souza, S., et al., Antenatal determinants of early childhood talking delay and behavioural difficulties. Infant Behavior & Development, 2019. 57: p. 14.	Excluded	Did not report the outcome of interest
132	da Rosa, N., et al., 6-Shogaol Exerts a Neuroprotective Factor in Offspring after Maternal Immune Activation in Rats. Developmental Neuroscience, 2022. 44(1): p. 13-22.	Excluded	Did not report the outcome of interest
133	da Rosa, N., et al., 6-Shogaol improves behavior and memory in Wistar rats prenatally exposed to lipopolysaccharide. International Journal of Developmental Neuroscience, 2022. 82(1): p. 39-49.	Excluded	Did not report the outcome of interest
134	Daida, T., et al., Neurodevelopment Is Dependent on Maternal Diet: Placenta and Brain Glucose Transporters GLUT1 and GLUT3. Nutrients, 2024. 16(14): p. 20.	Excluded	Did not report the outcome of interest
135	De Crescenzo, A.H., et al., Deficient or Excess Folic Acid Supply During Pregnancy Alter Cortical Neurodevelopment in Mouse Offspring. Cerebral Cortex, 2021. 31(1): p. 635-649.	Excluded	Did not report the outcome of interest
136	De Felice, A., et al., Prenatal exposure to the organophosphate insecticide chlorpyrifos enhances brain oxidative stress and prostaglandin E2 synthesis in a mouse model of idiopathic autism. Journal of Neuroinflammation, 2016. 13: p. 10.	Excluded	Un related exposure
137	de Mattos, B.D., et al., Quercetin prevents alterations of behavioral parameters, delta-aminolevulinic dehydratase activity, and oxidative damage in brain of rats in a prenatal model of autism. International Journal of Developmental Neuroscience, 2020. 80(4): p. 287-302.	Excluded	Un related exposure
138	de Oliveira, B.M.F. and M.F.P. Frutuoso, No prescription: changes in the nutritional look on autistic children's eating habits. Interface-Comunicacao Saude Educacao, 2020. 24: p. 16.	Excluded	Did not report the outcome of interest
139	de Thonel, A., et al., CBP-HSF2 structural and functional interplay in Rubinstein-Taybi neurodevelopmental disorder. Nature Communications, 2022. 13(1): p. 21.	Excluded	Did not report the outcome of interest
140	Dealberto, M.J., Ethnic origin and increased risk for schizophrenia in immigrants to countries of recent and longstanding immigration. Acta Psychiatrica Scandinavica, 2010. 121(5): p. 325-339.	Excluded	Did not report the outcome of interest
141	Degroote, S., D. Hunting, and L. Takser, Periconceptional folate deficiency leads to autism-like traits in Wistar rat offspring. Neurotoxicology and Teratology, 2018. 66: p. 132-138.	Excluded	Un related exposure
142	Degroote, S., et al., Maternal gut and fetal brain connection: Increased anxiety and reduced social interactions in Wistar rat offspring following peri-conceptional antibiotic exposure. Progress in Neuro-Psychopharmacology & Biological Psychiatry, 2016. 71: p. 76-82.	Excluded	Did not report the outcome of interest
143	Del Campo, M., et al., Developmental delay in fetal aminopterin methotrexate syndrome. Teratology, 1999. 60(1): p. 10-12.	Excluded	Did not report the outcome of interest
144	Dentici, M.L., et al., Biallelic variants in ZNF526 cause a severe neurodevelopmental disorder with microcephaly, bilateral cataract, epilepsy and simplified gyration. Journal of Medical Genetics, 2022. 59(3): p. 262-269.	Excluded	Did not report the outcome of interest
145	Depino, A.M., Perinatal inflammation and adult psychopathology: From preclinical models to humans. Seminars in Cell & Developmental Biology, 2018. 77: p. 104-114.	Excluded	Did not report the outcome of interest
146	DeVilbiss, E.A., et al., Maternal folate status as a risk factor for autism spectrum disorders: a review of existing evidence. British Journal of Nutrition, 2015. 114(5): p. 663-672.	Excluded	Un related exposure
147	Dhamija, R., et al., Novel de novo SPOCK1 mutation in a proband with developmental delay, microcephaly and agenesis of corpus callosum. European Journal of Medical Genetics, 2014. 57(4): p. 181-184.	Excluded	Did not report the outcome of interest
148	Di Gesu, C.M., L.M. Matz, and S.A. Buffington, Diet-induced dysbiosis of the maternal gut microbiome in early life programming of neurodevelopmental disorders. Neuroscience Research, 2021. 168: p. 3-19.	Excluded	Did not report the outcome of interest
149	Di Gioia, F., et al. Anaerobic soil disinfestation: nutrient cycling and potential environmental impact. in 9th International Symposium on Soil and Substrate Disinfestation. 2018. Heraklion, GREECE: Int Soc Horticultural Science.	Excluded	Did not report the outcome of interest
150	Di Gioia, F., et al., Anaerobic soil disinfestation impact on soil nutrients dynamics and nitrous oxide emissions in fresh-market tomato. Agriculture Ecosystems & Environment, 2017. 240: p. 194-205.	Excluded	Did not report the outcome of interest
151	Di, Y.Y., et al., Maternal folic acid supplementation prevents autistic behaviors in a rat model induced by prenatal exposure to valproic acid. Food & Function, 2021. 12(10): p. 4544-4555.	Excluded	Did not report the outcome of interest
152	Dickerson, A.S. and R.J. Schmidt, Invited Perspective: Protect and Serve-The Potential Role of Folate in Lead Risk Reduction. Environmental Health Perspectives, 2024. 132(10): p. 3.	Excluded	Did not report the outcome of interest
153	Dickinson, H. and E.M. Wintour, Can Life Before Birth Affect Health Ever After? Current Womens Health Reviews, 2007. 3(2): p. 79-88.	Excluded	Did not report the outcome of interest
154	Ding, X.X., et al., Individual, Prenatal, Perinatal, and Family Factors for Anxiety Symptoms Among Preschool Children. Frontiers in Psychiatry, 2021. 12: p. 11.	Excluded	Did not report the outcome of interest
155	Dong, T.Y., et al., Prenatal exposure to glufosinate ammonium disturbs gut microbiome and induces behavioral abnormalities in mice. Journal of Hazardous Materials, 2020. 389: p. 10.	Excluded	Did not report the outcome of interest
156	Dou, J.F., et al., Prenatal vitamin intake in first month of pregnancy and DNA methylation in cord blood and placenta in two prospective cohorts. Epigenetics & Chromatin, 2022. 15(1): p. 16.	Excluded	Did not report the outcome of interest
157	Du, L., et al., Behavioral improvements in a valproic acid rat model of autism following vitamin D supplementation. Psychiatry Research, 2017. 253: p. 28-32.	Excluded	Un related exposure
158	Duarte, R.M.F., et al., Resveratrol prevents offspring's behavioral impairment associated with immunogenic stress during pregnancy. Progress in Neuro-Psychopharmacology & Biological Psychiatry, 2025. 136: p. 12.	Excluded	Did not report the outcome of interest
159	Durbagula, S., et al., Prenatal epigenetic factors are predisposing for neurodevelopmental disorders-Considering placenta as a model. Birth Defects Research, 2022. 114(20): p. 1324-1342.	Excluded	Did not report the outcome of interest
160	Dwivedi, S., et al., Vitamin D in Disease Prevention and Cure-Part I: An Update on Molecular Mechanism and Significance on Human Health. Indian Journal of Clinical Biochemistry, 2024: p. 43.	Excluded	Did not report the outcome of interest
161	Edlow, A.G., Maternal obesity and neurodevelopmental and psychiatric disorders in offspring. Prenatal Diagnosis, 2017. 37(1): p. 95-110.	Excluded	Did not report the outcome of interest
162	Egilmez, C.B., et al., Choline chloride shows gender-dependent positive effects on social deficits, learning/memory impairments, neuronal loss and neuroinflammation in the lipopolysaccharide-induced rat model of autism. International Journal of Developmental Neuroscience, 2024. 84(5): p. 392-405.	Excluded	Un related exposure
163	Egorova, O., et al., Maternal blood folate status during early pregnancy and occurrence of autism spectrum disorder in offspring: a study of 62 serum biomarkers. Molecular Autism, 2020. 11(1): p. 15.	Excluded	Un related exposure
164	Elesawy, R.O., et al., Postnatal baicalin ameliorates behavioral and neurochemical alterations in valproic acid-induced rodent model of autism: The possible implication of sirtuin-1/mitofusin-2/Bcl-2 pathway. Biomedicine & Pharmacotherapy, 2022. 150: p. 10.	Excluded	Un related exposure
165	Eltokhi, A., et al., Dysregulation of synaptic pruning as a possible link between intestinal microbiota dysbiosis and neuropsychiatric disorders. Journal of Neuroscience Research, 2020. 98(7): p. 1335-1369.	Excluded	Did not report the outcome of interest
166	Emmerson, J.T. and N.M. Jadavji, Impact of Maternal Folate Deficiencies on Early Neurological Development: A Narrative Review. Journal of Pediatrics Review, 2016. 4(2): p. 6.	Excluded	Did not report the outcome of interest
167	Erbescu, A., et al., Re-emerging concepts of immune dysregulation in autism spectrum disorders. Frontiers in Psychiatry, 2022. 13: p. 22.	Excluded	Un related exposure
168	Eryilmaz, H., et al., Association of Prenatal Exposure to Population-Wide Folic Acid Fortification With Altered Cerebral Cortex Maturation in Youths. Jama Psychiatry, 2018. 75(9): p. 918-928.	Excluded	Did not report the outcome of interest
169	Eyles, D., J. Feldon, and U. Meyer, Schizophrenia: do all roads lead to dopamine or is this where they start? Evidence from two epidemiologically informed developmental rodent models. Translational Psychiatry, 2012. 2: p. 10.	Excluded	Did not report the outcome of interest
170	Fang, C.C., et al., Genotype and phenotype features and prognostic factors of neonatal-onset pyridoxine-dependent epilepsy: A systematic review. Epilepsy Research, 2024. 202: p. 10.	Excluded	Did not report the outcome of interest
171	Farbin, M., et al., Neuroprotective effects of Apigenin on prenatal Valproic acid-induced autism spectrum disorder in rats. Ibro Neuroscience Reports, 2024. 17: p. 493-502.	Excluded	Un related exposure
172	Farrelly, L., et al., The Effects of Prenatal Iron Deficiency and Risperidone Treatment on the Rat Frontal Cortex: A Proteomic Analysis. Proteomics, 2017. 17(17-18): p. 8.	Excluded	Did not report the outcome of interest
173	Fatemi, S.H., et al., The viral theory of schizophrenia revisited: Abnormal placental gene expression and structural changes with lack of evidence for H1N1 viral presence in placentae of infected mice or brains of exposed offspring. Neuropharmacology, 2012. 62(3): p. 1290-1298.	Excluded	Did not report the outcome of interest
174	Fejzo, M.S., et al., Neurodevelopmental delay in children exposed in utero to hyperemesis gravidarum. European Journal of Obstetrics & Gynecology and Reproductive Biology, 2015. 189: p. 79-84.	Excluded	Did not report the outcome of interest
175	Fernell, E., et al., Autism spectrum disorder and low vitamin D at birth: a sibling control study. Molecular Autism, 2015. 6: p. 9.	Excluded	Un related exposure
176	Fite, M.B., et al., Prevalence, predictors of low birth weight and its association with maternal iron status using serum ferritin concentration in rural Eastern Ethiopia: a prospective cohort study. Bmc Nutrition, 2022. 8(1): p. 10.	Excluded	Did not report the outcome of interest
177	Fluegge, K., Zinc and Copper Metabolism and Risk of Autism: a reply to Sayehmiri et al. Iranian Journal of Child Neurology, 2017. 11(3): p. 66-69.	Excluded	Did not report the outcome of interest
178	Fluegge, K., Propionic acid metabolism, ASD, and vitamin B12: Is there a role for environmental nitrous oxide? International Journal of Developmental Neuroscience, 2017. 57: p. 21-23.	Excluded	Did not report the outcome of interest
179	Fontes-Dutra, M., et al., Resveratrol Prevents Cellular and Behavioral Sensory Alterations in the Animal Model of Autism Induced by Valproic Acid. Frontiers in Synaptic Neuroscience, 2018. 10: p. 12.	Excluded	Did not report the outcome of interest
180	Fortunato, J.J., et al., Effects of ω-3 fatty acids on stereotypical behavior and social interactions in Wistar rats prenatally exposed to lipopolysaccarides. Nutrition, 2017. 35: p. 119-127.	Excluded	Did not report the outcome of interest
181	Francis, K., et al., Prevention in Autism Spectrum Disorder: A Lifelong Focused Approach. Brain Sciences, 2021. 11(2): p. 19.	Excluded	Did not report the outcome of interest
182	Freedman, R., S.K. Hunter, and M.C. Hoffman, Prenatal Primary Prevention of Mental Illness by Micronutrient Supplements in Pregnancy. American Journal of Psychiatry, 2018. 175(7): p. 607-619.	Excluded	Did not report the outcome of interest
183	Freedman, R., et al., Choline, folic acid, Vitamin D, and fetal brain development in the psychosis spectrum. Schizophrenia Research, 2022. 247: p. 16-25.	Excluded	Did not report the outcome of interest
184	Friedrich, J., et al., The grass isn't always greener: The effects of cannabis on embryological development. Bmc Pharmacology & Toxicology, 2016. 17: p. 13.	Excluded	Did not report the outcome of interest
185	Friel C, Leyland AH, Anderson JJ, Havdahl A, Borge T, Shimonovich M, et al. Prenatal vitamins and the risk of offspring autism spectrum disorder: Systematic review and meta-analysis. Nutrients. 2021;13(8):2558.	Included
186	Friel, C., et al., Healthy Prenatal Dietary Pattern and Offspring Autism. Jama Network Open, 2024. 7(7): p. 15.	Excluded	Un related exposure
187	Frye, R.E., et al., Early life metal exposure dysregulates cellular bioenergetics in children with regressive autism spectrum disorder. Translational Psychiatry, 2020. 10(1): p. 12.	Excluded	Un related exposure
188	Frye, R.E., et al., Biomarkers of mitochondrial dysfunction in autism spectrum disorder: A systematic review and meta-analysis. Neurobiology of Disease, 2024. 197: p. 34.	Excluded	Full text inaccessible or low quality
189	Frye, R.E., J.C. Slattery, and E.V. Quadros, Folate metabolism abnormalities in autism: potential biomarkers. Biomarkers in Medicine, 2017. 11(8): p. 687-699.	Excluded	Un related exposure
190	Gahr, M., et al., Succinic Semialdehyde Dehydrogenase Deficiency: An Inheritable Neurometabolic Disease. Fortschritte Der Neurologie Psychiatrie, 2013. 81(3): p. 154-161.	Excluded	Did not report the outcome of interest
191	Gandelman-Marton, R. and J. Theitler, Folic acid supplementation in women of childbearing age with epilepsy: No association with type or number of antiepileptic drugs. Birth Defects Research, 2024. 116(1): p. 6.	Excluded	Did not report the outcome of interest
192	Gao, H., et al., Associating prenatal phthalate exposure with childhood autistic traits: Investigating potential adverse outcome pathways and the modifying effects of maternal vitamin D. Eco-Environment & Health, 2024. 3(4): p. 425-435.	Excluded	Did not report the outcome of interest
193	Gao, J.Q., et al., Neuroprotective effects of docosahexaenoic acid on hippocampal cell death and learning and memory impairments in a valproic acid-induced rat autism model. International Journal of Developmental Neuroscience, 2016. 49: p. 67-78.	Excluded	Un related exposure
194	Gao, L., et al., Does Periconceptional Fish Consumption by Parents Affect the Incidence of Autism Spectrum Disorder and Intelligence Deficiency? A Case-control Study in Tianjin, China. Biomedical and Environmental Sciences, 2016. 29(12): p. 885-892.	Excluded	Un related exposure
195	Gao, L., et al., Association between Prenatal Environmental Factors and Child Autism: A Case Control Study in Tianjin, China. Biomedical and Environmental Sciences, 2015. 28(9): p. 642-650.	Excluded	Un related exposure
196	Gao, Y.F., et al., New Perspective on Impact of Folic Acid Supplementation during Pregnancy on Neurodevelopment/Autism in the Offspring Children - A Systematic Review. Plos One, 2016. 11(11): p. 16.	Excluded	Un related exposure
197	Garbett, K.A., et al., Effects of maternal immune activation on gene expression patterns in the fetal brain. Translational Psychiatry, 2012. 2: p. 8.	Excluded	Did not report the outcome of interest
198	Garcia-Serna, A.M. and E. Morales, Neurodevelopmental effects of prenatal vitamin D in humans: systematic review and meta-analysis. Molecular Psychiatry, 2020. 25(10): p. 2468-2481.	Excluded	Did not report the outcome of interest
199	Gastaldon, C., et al., Risk factors of postpartum depression and depressive symptoms: umbrella review of current evidence from systematic reviews and meta-analyses of observational studies. British Journal of Psychiatry, 2022. 221(4): p. 591-602.	Excluded	Did not report the outcome of interest
200	Gatica-Dominguez, G., et al., The association of prenatal folate and vitamin B12 levels with postnatal neurodevelopment varies by maternal MTHFR 677C>T genotype. International Journal of Behavioral Development, 2020. 44(2): p. 127-134.	Excluded	Did not report the outcome of interest
201	Genuis, S.J. and R.A. Genuis, Preconception Care: A New Standard of Care within Maternal Health Services. Biomed Research International, 2016. 2016: p. 30.	Excluded	Did not report the outcome of interest
202	Genuis, S.J. and G.K. Schwalfenberg, Time for an oil check: the role of essential omega-3 fatty acids in maternal and pediatric health. Journal of Perinatology, 2006. 26(6): p. 359-365.	Excluded	Did not report the outcome of interest
203	Gevezova, M., et al., Inflammation and Mitochondrial Dysfunction in Autism Spectrum Disorder. Cns & Neurological Disorders-Drug Targets, 2020. 19(5): p. 320-333.	Excluded	Un related exposure
204	Gholipour, P., et al., Effects of (S)-3,4-DCPG, an mGlu8 receptor agonist, on hippocampal long-term potentiation at perforant pathway-dentate gyrus synapses in prenatal valproic acid-induced rat model of autism. Scientific Reports, 2024. 14(1): p. 9.	Excluded	Un related exposure
205	Gialloreti, L.E., et al., Risk and Protective Environmental Factors Associated with Autism Spectrum Disorder: Evidence-Based Principles and Recommendations. Journal of Clinical Medicine, 2019. 8(2): p. 23.	Excluded	Un related exposure
206	Giampietro, P.F., et al., Widened clinical spectrum of the Q128P MECP2 mutation in Rett syndrome. Childs Nervous System, 2006. 22(3): p. 320-324.	Excluded	Did not report the outcome of interest
207	Gibellato, E., et al., SMC1A epilepsy syndrome: clinical data from a large international cohort. American Journal of Medical Genetics Part A, 2024. 194(7): p. 10.	Excluded	Did not report the outcome of interest
208	Gileadi, T.E., et al., Effects of Low-Dose Gestational TCDD Exposure on Behavior and on Hippocampal Neuron Morphology and Gene Expression in Mice. Environmental Health Perspectives, 2021. 129(5): p. 22.	Excluded	Did not report the outcome of interest
209	Gillespie, B., et al., Maternal selenium dietary supplementation alters sociability and reinforcement learning deficits induced by in utero exposure to maternal immune activation in mice. Brain Behavior and Immunity, 2024. 116: p. 349-361.	Excluded	Did not report the outcome of interest
210	Girchenko, P., et al., Maternal early-pregnancy body mass index-associated metabolomic component and mental and behavioral disorders in children. Molecular Psychiatry, 2022. 27(11): p. 4653-4661.	Excluded	Did not report the outcome of interest
211	Godar, D.E. and S.J. Merrill, Untangling the most probable role for vitamin D3 in autism. Dermato-Endocrinology, 2017. 9(1): p. 13.	Excluded	Un related exposure
212	Gogou, M. and G. Kolios, Nutritional Supplements During Gestation and Autism Spectrum Disorder: What Do We Really Know and How Far Have We Gone? Journal of the American College of Nutrition, 2020. 39(3): p. 261-271.	Excluded	Un related exposure
213	Gonzales, E.L.T., et al., Supplementation of Korean Red Ginseng improves behavior deviations in animal models of autism. Food & Nutrition Research, 2016. 60: p. 10.	Excluded	Un related exposure
214	González-Cano, S.I., et al., Prenatal exposure to propionic acid induces altered locomotion and reactive astrogliosis in male rats. Journal of Chemical Neuroanatomy, 2021. 117: p. 9.	Excluded	Did not report the outcome of interest
215	Goodrich, A.J., et al., Joint effects of prenatal air pollutant exposure and maternal folic acid supplementation on risk of autism spectrum disorder. Autism Research, 2018. 11(1): p. 69-80.	Excluded	Un related exposure
216	Grabrucker, S., T.M. Boeckers, and A.M. Grabrucker, Gender Dependent Evaluation of Autism like Behavior in Mice Exposed to Prenatal Zinc Deficiency. Frontiers in Behavioral Neuroscience, 2016. 10: p. 15.	Excluded	Un related exposure
217	Grabrucker, S., et al., Brain Lateralization in Mice Is Associated with Zinc Signaling and Altered in Prenatal Zinc Deficient Mice That Display Features of Autism Spectrum Disorder. Frontiers in Molecular Neuroscience, 2018. 10: p. 13.	Excluded	Un related exposure
218	Grabrucker, S., et al., Zinc deficiency dysregulates the synaptic ProSAP/Shank scaffold and might contribute to autism spectrum disorders. Brain, 2014. 137: p. 137-152.	Excluded	Un related exposure
219	Graham, A.M., et al., Maternal Systemic Interleukin-6 During Pregnancy Is Associated With Newborn Amygdala Phenotypes and Subsequent Behavior at 2 Years of Age. Biological Psychiatry, 2018. 83(2): p. 109-119.	Excluded	Did not report the outcome of interest
220	Graham, J.H. and B. Özener, Fluctuating Asymmetry of Human Populations: A Review. Symmetry-Basel, 2016. 8(12): p. 36.	Excluded	Did not report the outcome of interest
221	Grant, W.B. and C.M. Soles, Epidemiologic evidence supporting the role of maternal vitamin D deficiency as a risk factor for the development of infantile autism. Dermato-Endocrinology, 2009. 1(4): p. 223-228.	Excluded	Un related exposure
222	Grayson, D.R. and A. Guidotti, Merging data from genetic and epigenetic approaches to better understand autistic spectrum disorder. Epigenomics, 2016. 8(1): p. 85-104.	Excluded	Did not report the outcome of interest
223	Greash, Z.A., et al., Possible relationship between pre-pregnancy maternal body mass index and offspring hippocampus: An experimental study in albino Wistar rat. Open Veterinary Journal, 2024. 14(11): p. 2924-2935.	Excluded	Did not report the outcome of interest
224	Grier, M.D., R.P. Carson, and A.H. Lagrange, Of mothers and myelin: Aberrant myelination phenotypes in mouse model of Angelman syndrome are dependent on maternal and dietary influences. Behavioural Brain Research, 2015. 291: p. 260-267.	Excluded	Did not report the outcome of interest
225	Grivas, G., R. Frye, and J. Hahn, Pregnant Mothers' Medical Claims and Associated Risk of Their Children being Diagnosed with Autism Spectrum Disorder. Journal of Personalized Medicine, 2021. 11(10): p. 23.	Excluded	Un related exposure
226	Groot, J., et al., Maternal intake of folate during pregnancy and risk of cerebral palsy in the MOBAND-CP cohort. American Journal of Clinical Nutrition, 2022. 115(2): p. 397-406.	Excluded	Did not report the outcome of interest
227	Gu, J.L., et al., Correlation between essential and toxic elements in maternal blood during early pregnancy and atrial septal defects/ventricular septal defects/patent ductus arteriosus in offspring. Birth Defects Research, 2024. 116(3): p. 11.	Excluded	Did not report the outcome of interest
228	Guma, E. and M.M. Chakravarty, Immune Alterations in the Intrauterine Environment Shape Offspring Brain Development in a Sex-Specific Manner. Biological Psychiatry, 2025. 97(1): p. 12-27.	Excluded	Did not report the outcome of interest
229	Gunnes, N., et al., Interpregnancy Interval and Risk of Autistic Disorder. Epidemiology, 2013. 24(6): p. 906-912.	Excluded	Did not report the outcome of interest
230	Guo B-Q, Li H-B, Zhai D-S, Ding S-B. Maternal multivitamin supplementation is associated with a reduced risk of autism spectrum disorder in children: a systematic review and meta-analysis. Nutrition Research. 2019;65:4-16.	Included
231	Guo BaoQiang GB, Li HongBin LH, Zhai DeSheng ZD, Ding ShiBin DS. Association of maternal prenatal folic acid intake with subsequent risk of autism spectrum disorder in children: a systematic review and meta-analysis. 2019.	Included
232	Györffy, B.A., et al., Widespread alterations in the synaptic proteome of the adolescent cerebral cortex following prenatal immune activation in rats. Brain Behavior and Immunity, 2016. 56: p. 289-309.	Excluded	Did not report the outcome of interest
233	Habib, M.Z., et al., Risperidone impedes glutamate excitotoxicity in a valproic acid rat model of autism: Role of ADAR2 in AMPA GluA2 RNA editing. European Journal of Pharmacology, 2023. 955: p. 13.	Excluded	Un related exposure
234	Hafez, M., et al., Sanjad Sakati Syndrome: Case reports from Egypt. Egyptian Pediatric Association Gazette, 2017. 65(1): p. 6-9.	Excluded	Did not report the outcome of interest
235	Hamlyn, J., et al., Modifiable risk factors for schizophrenia and autism - Shared risk factors impacting on brain development. Neurobiology of Disease, 2013. 53: p. 3-9.	Excluded	Un related exposure
236	Han, C.X., et al., Analysis of clinical phenotypes and genetic variations in two pedigrees affected with Weiss-Kruszka syndrome. Bmc Medical Genomics, 2024. 17(1): p. 10.	Excluded	Did not report the outcome of interest
237	Handal, M., et al., Prenatal Exposure to Folic Acid and Antidepressants and Language Development A Population-Based Cohort Study. Journal of Clinical Psychopharmacology, 2016. 36(4): p. 333-339.	Excluded	Did not report the outcome of interest
238	Hanswijk, S.I., et al., Gestational Factors throughout Fetal Neurodevelopment: The Serotonin Link. International Journal of Molecular Sciences, 2020. 21(16): p. 41.	Excluded	Did not report the outcome of interest
239	Hartzell, S. and S. Seneff, Impaired Sulfate Metabolism and Epigenetics: Is There a Link in Autism? Entropy, 2012. 14(10): p. 1953-1977.	Excluded	Un related exposure
240	Harvey, L. and P. Boksa, Additive effects of maternal iron deficiency and prenatal immune activation on adult behaviors in rat offspring. Brain Behavior and Immunity, 2014. 40: p. 27-37.	Excluded	Did not report the outcome of interest
241	Hassan, B., et al., A Survey on Diagnosis and Prognosis of Prenatal Asphyxia based on Antio Oxidant Antioxidant Balance: Evidence from a Systematic Review and Meta-Analysis. Current Pediatric Reviews, 2024: p. 14.	Excluded	Did not report the outcome of interest
242	Hastie, C.E., et al., Antenatal exposure to solar radiation and learning disabilities: Population cohort study of 422,512 children. Scientific Reports, 2019. 9: p. 6.	Excluded	Did not report the outcome of interest
243	Heland, S., et al., The role of nutrients in human neurodevelopment and their potential to prevent neurodevelopmental adversity. Frontiers in Nutrition, 2022. 9: p. 12.	Excluded	Did not report the outcome of interest
244	Herbert, M.R., Contributions of the environment and environmentally vulnerable physiology to autism spectrum disorders. Current Opinion in Neurology, 2010. 23(2): p. 103-110.	Excluded	Un related exposure
245	Hertz-Picciotto, I., et al., Polybrominated diphenyl ethers in relation to autism and developmental delay: a case-control study. Environmental Health, 2011. 10: p. 11.	Excluded	Full text inaccessible or low quality
246	Hertz-Picciotto, I., R.J. Schmidt, and P. Krakowiak, Understanding environmental contributions to autism: Causal concepts and the state of science. Autism Research, 2018. 11(4): p. 554-586.	Excluded	Un related exposure
247	Hill-Yardin, E.L., et al., Extracerebral Dysfunction in Animal Models of Autism Spectrum Disorder, in Translational Anatomy and Cell Biology of Autism Spectrum Disorder, M.J. Schmeisser and T.M. Boeckers, Editors. 2017, Springer International Publishing Ag: Cham. p. 159-187.	Excluded	Un related exposure
248	Hirsch, M.M., et al., Behavioral alterations in autism model induced by valproic acid and translational analysis of circulating microRNA. Food and Chemical Toxicology, 2018. 115: p. 336-343.	Excluded	Un related exposure
249	Hoffman, M.C., et al., Maternal nutrients and effects of gestational COVID-19 infection on fetal brain development. Clinical Nutrition Espen, 2021. 43: p. 1-8.	Excluded	Did not report the outcome of interest
250	Hormozdiari, F., et al., The discovery of integrated gene networks for autism and related disorders. Genome Research, 2015. 25(1): p. 142-154.	Excluded	Un related exposure
251	House, J.S., et al., Periconceptional Maternal Mediterranean Diet Is Associated With Favorable Offspring Behaviors and Altered CpG Methylation of Imprinted Genes. Frontiers in Cell and Developmental Biology, 2018. 6: p. 13.	Excluded	Did not report the outcome of interest
252	Hoxha, B., et al., Folic Acid and Autism: A Systematic Review of the Current State of Knowledge. Cells, 2021. 10(8): p. 20.	Excluded	Un related exposure
253	Hsu, C.J. and W.T. Lee, Epilepsy and Coenzyme Q10 deficiency with COQ4 variants. Epilepsy & Behavior, 2023. 149: p. 8.	Excluded	Did not report the outcome of interest
254	Huang, Y., et al., Prenatal exposure to per- and polyfluoroalkyl substances, genetic factors, and autistic traits: Evidence from the Shanghai birth cohort. Journal of Hazardous Materials, 2024. 480: p. 7.	Excluded	Did not report the outcome of interest
255	Humble, M.B., Vitamin D, light and mental health. Journal of Photochemistry and Photobiology B-Biology, 2010. 101(2): p. 142-149.	Excluded	Did not report the outcome of interest
256	Humble, M.B., S. Gustafsson, and S. Bejerot, Low serum levels of 25-hydroxyvitamin D (25-OHD) among psychiatric out-patients in Sweden: Relations with season, age, ethnic origin and psychiatric diagnosis. Journal of Steroid Biochemistry and Molecular Biology, 2010. 121(1-2): p. 467-470.	Excluded	Did not report the outcome of interest
257	Husebye, E.S.N., et al., Verbal abilities in children of mothers with epilepsy Association to maternal folate status. Neurology, 2018. 91(9): p. E811-E821.	Excluded	Did not report the outcome of interest
258	Husebye, E.S.N., et al., Does maternal genetic liability to folate deficiency influence the risk of antiseizure medication-associated language impairment and autistic traits in children of women with epilepsy? American Journal of Clinical Nutrition, 2023. 118(1): p. 303-313.	Excluded	Did not report the outcome of interest
259	Hussein, A.M., et al., Possible Mechanisms of the Neuroprotective Actions of Date Palm Fruits Aqueous Extracts against Valproic Acid-Induced Autism in Rats. Current Issues in Molecular Biology, 2023. 45(2): p. 1627-1643.	Excluded	Un related exposure
260	Ibrahim, K.S. and E.M. El-Sayed, Proposed remedies for some developmental disorders. Toxicology and Industrial Health, 2013. 29(4): p. 367-384.	Excluded	Did not report the outcome of interest
261	Iglesias Vazquez L, Canals J, Arija V. Review and meta‐analysis found that prenatal folic acid was associated with a 58% reduction in autism but had no effect on mental and motor development. Acta Paediatrica. 2019;108(4):600-10.	Included
262	Instanes, J.T., et al., Organic food consumption during pregnancy and symptoms of neurodevelopmental disorders at 8 years of age in the offspring: the Norwegian Mother, Father and Child Cohort Study (MoBa). Bmc Medicine, 2024. 22(1): p. 14.	Excluded	Did not report the outcome of interest
263	Ipsiroglu, O.S., et al., Iron Deficiency and Restless Sleep/Wake Behaviors in Neurodevelopmental Disorders and Mental Health Conditions. Nutrients, 2024. 16(18): p. 16.	Excluded	Did not report the outcome of interest
264	Ishola, I.O., A.O. Balogun, and O.O. Adeyemi, Novel potential of metformin on valproic acid-induced autism spectrum disorder in rats: involvement of antioxidant defence system. Fundamental & Clinical Pharmacology, 2020. 34(6): p. 650-661.	Excluded	Un related exposure
265	Islam, M.I., et al., Impact of healthy pregnancy and lifestyle in mothers on developmental delay in their offspring: a strength-based analysis of a longitudinal study among indigenous children in Australia. Bmc Pregnancy and Childbirth, 2024. 24(1): p. 13.	Excluded	Did not report the outcome of interest
266	Jahan-Mihan, A., et al., The Impact of Parental Preconception Nutrition, Body Weight, and Exercise Habits on Offspring Health Outcomes: A Narrative Review. Nutrients, 2024. 16(24): p. 30.	Excluded	Did not report the outcome of interest
267	Jennings, L. and R. Basiri, Amino Acids, B Vitamins, and Choline May Independently and Collaboratively Influence the Incidence and Core Symptoms of Autism Spectrum Disorder. Nutrients, 2022. 14(14): p. 13.	Excluded	Un related exposure
268	Jensen, A.R., et al., Modern Biomarkers for Autism Spectrum Disorder: Future Directions. Molecular Diagnosis & Therapy, 2022. 26(5): p. 483-495.	Excluded	Un related exposure
269	Jia, Y.X., et al., Effects of Dietary n-3/n-6 PUFA Ratios on Animal Behaviors and Inflammation in a Prenatal Valproic Acid Exposure-Induced Rat Model of Autism. Neuropsychiatric Disease and Treatment, 2022. 18: p. 401-412.	Excluded	Un related exposure
270	Jiang, J.X., et al., Exposure to prenatal antidepressant alters medial prefrontal-striatal synchronization in mice. Brain Research, 2019. 1717: p. 27-34.	Excluded	Did not report the outcome of interest
271	Jiang, Y., et al., Examining associations of folic acid supplements administered to mothers during pre-conceptional and prenatal periods with autism spectrum disorders in their offspring: insights from a multi-center study in China. Frontiers in Public Health, 2024. 12: p. 8.	Excluded	Un related exposure
272	Jones, K.L., et al., Maternal diet rich in omega-6 polyunsaturated fatty acids during gestation and lactation produces autistic-like sociability deficits in adult offspring. Behavioural Brain Research, 2013. 238: p. 193-199.	Excluded	Did not report the outcome of interest
273	Joyce, E.E., et al., Prenatal exposure to pesticide residues in the diet in association with child autism-related traits: Results from the EARLI study. Autism Research, 2022. 15(5): p. 957-970.	Excluded	Un related exposure
274	Ju, I.G., et al., GC-TOF-MS-Based Metabolomic Analysis and Evaluation of the Effects of HX106, a Nutraceutical, on ADHD-Like Symptoms in Prenatal Alcohol Exposed Mice. Nutrients, 2020. 12(10): p. 17.	Excluded	Did not report the outcome of interest
275	Julie, A.O.J., et al., Phytochemical, In Silico, In Vitro, and In Vivo Research on Piptadeniastrum africanum (Fabaceae) Unveiling Anti-Stereotypic, Anxiolytic, and Analgesic Effects in a Sodium Valproate-Induced Autistic Disorders Model. Brain and Behavior, 2025. 15(3): p. 27.	Excluded	Did not report the outcome of interest
276	Julvez, J., et al., Maternal Consumption of Seafood in Pregnancy and Child Neuropsychological Development: A Longitudinal Study Based on a Population With High Consumption Levels. American Journal of Epidemiology, 2016. 183(3): p. 169-182.	Excluded	Did not report the outcome of interest
277	Kakhki, S., et al., Folic acid supplementation improved cognitive deficits associated with lithium administration during pregnancy in rat offspring. International Journal of Developmental Neuroscience, 2023. 83(7): p. 615-630.	Excluded	Did not report the outcome of interest
278	Kalkbrenner, A.E., R.J. Schmidt, and A.C. Penlesky, Environmental Chemical Exposures and Autism Spectrum Disorders: A Review of the Epidemiological Evidence. Current Problems in Pediatric and Adolescent Health Care, 2014. 44(10): p. 277-318.	Excluded	Un related exposure
279	Kang, S.S., et al., Dietary intervention rescues maternal obesity induced behavior deficits and neuroinflammation in offspring. Journal of Neuroinflammation, 2014. 11: p. 12.	Excluded	Did not report the outcome of interest
280	Karimi, P., et al., Environmental factors influencing the risk of autism. Journal of Research in Medical Sciences, 2017. 22: p. 12.	Excluded	Un related exposure
281	Karpin, I., Regulatory Responses to the Gendering of Transgenerational Harm. Australian Feminist Studies, 2016. 31(88): p. 139-153.	Excluded	Did not report the outcome of interest
282	Kawaida, M., et al., A case of Timothy syndrome with adrenal medullary dystrophy. Pathology International, 2016. 66(10): p. 587-592.	Excluded	Did not report the outcome of interest
283	Keller, N.A., et al., Novel characterization of CASK variant c.1963 A>G (p.Asn655Asp) through whole-exome sequencing in a monochorionic diamniotic twin fetus with significant brain anomalies: A case report. Case Reports in Womens Health, 2024. 41: p. 3.	Excluded	Did not report the outcome of interest
284	Kelley, C.M., et al., Effects of Maternal Choline Supplementation on the Septohippocampal Cholinergic System in the Ts65Dn Mouse Model of Down Syndrome. Current Alzheimer Research, 2016. 13(1): p. 84-96.	Excluded	Did not report the outcome of interest
285	Kelley, C.M., et al., Maternal Choline Supplementation Alters Basal Forebrain Cholinergic Neuron Gene Expression in the Ts65Dn Mouse Model of Down Syndrome. Developmental Neurobiology, 2019. 79(7): p. 664-683.	Excluded	Did not report the outcome of interest
286	Kelley, C.M., et al., Maternal choline supplementation differentially alters the basal forebrain cholinergic system of young-adult Ts65Dn and disomic mice. Journal of Comparative Neurology, 2014. 522(6): p. 1390-1410.	Excluded	Did not report the outcome of interest
287	Kesby, J.P., et al., Altered dopamine ontogeny in the developmentally vitamin D deficient rat and its relevance to schizophrenia. Frontiers in Cellular Neuroscience, 2013. 7: p. 13.	Excluded	Did not report the outcome of interest
288	Khalaj, R., A. Hajizadeh Moghaddam, and M. Zare, Hesperetin and it nanocrystals ameliorate social behavior deficits and oxido-inflammatory stress in rat model of autism. International Journal of Developmental Neuroscience, 2018. 69: p. 80-87.	Excluded	Un related exposure
289	Khambadkone, S.G., Z.A. Cordner, and K.L.K. Tamashiro, Maternal stressors and the developmental origins of neuropsychiatric risk. Frontiers in Neuroendocrinology, 2020. 57: p. 22.	Excluded	Did not report the outcome of interest
290	Khoram-Abadi, K.M., et al., Autistic-like behaviors are attenuated by agmatine consumption during pregnancy: Assessment of oxidative stress profile and histopathological changes in the prefrontal cortex and CA1 region of the hippocampus. Iranian Journal of Basic Medical Sciences, 2024. 27(3): p. 335-342.	Excluded	Did not report the outcome of interest
291	Kim, J.H., et al., Maternal preconception PFOS exposure of Drosophila melanogaster alters reproductive capacity, development, morphology and nutrient regulation. Food and Chemical Toxicology, 2021. 151: p. 12.	Excluded	Did not report the outcome of interest
292	Kim, J.H., et al., Metabolomics analysis of maternal serum exposed to high air pollution during pregnancy and risk of autism spectrum disorder in offspring. Environmental Research, 2021. 196: p. 8.	Excluded	Un related exposure
293	Kim, J.W., et al., Epigenetically Upregulated T-Type Calcium Channels Contribute to Abnormal Proliferation of Embryonic Neural Progenitor Cells Exposed to Valproic Acid. Biomolecules & Therapeutics, 2020. 28(5): p. 389-396.	Excluded	Did not report the outcome of interest
294	Kim, P., et al., Effects of Korean red ginseng extracts on neural tube defects and impairment of social interaction induced by prenatal exposure to valproic acid. Food and Chemical Toxicology, 2013. 51: p. 288-296.	Excluded	Did not report the outcome of interest
295	Kim, S., et al., Prenatal diagnosis and postnatal outcome of fetal intracranial hemorrhage: a single-center experience. Obstetrics & Gynecology Science, 2024. 67(4): p. 393-403.	Excluded	Did not report the outcome of interest
296	King, C., et al., Adolescent treadmill exercise enhances hippocampal brain-derived neurotrophic factor (BDNF) expression and improves cognition in autism-modeled rats. Physiology & Behavior, 2024. 284: p. 12.	Excluded	Un related exposure
297	King, C.R., A novel embryological theory of autism causation involving endogenous biochemicals capable of initiating cellular gene transcription: A possible link between twelve autism risk factors and the autism 'epidemic'. Medical Hypotheses, 2011. 76(5): p. 653-660.	Excluded	Un related exposure
298	Kinney, D.K., et al., Environmental risk factors for autism: Do they help cause de novo genetic mutations that contribute to the disorder? Medical Hypotheses, 2010. 74(1): p. 102-106.	Excluded	Un related exposure
299	Kirkpatrick, L., et al., A survey of child neurologists about reproductive healthcare for adolescent women with epilepsy. Epilepsy & Behavior, 2021. 120: p. 8.	Excluded	Did not report the outcome of interest
300	Kirsten, T.B., et al., Lipopolysaccharide Exposure Induces Maternal Hypozincemia, and Prenatal Zinc Treatment Prevents Autistic-Like Behaviors and Disturbances in the Striatal Dopaminergic and mTOR Systems of Offspring. Plos One, 2015. 10(7): p. 18.	Excluded	Did not report the outcome of interest
301	Kirsten, T.B., et al., Prenatal zinc prevents communication impairments and BDNF disturbance in a rat model of autism induced by prenatal lipopolysaccharide exposure. Life Sciences, 2015. 130: p. 12-17.	Excluded	Un related exposure
302	Kissoondoyal, A. and D.A. Crawford, Prostaglandin E2 Increases Neurite Length and the Formation of Axonal Loops, and Regulates Cone Turning in Differentiating NE4C Cells Via PKA. Cellular and Molecular Neurobiology, 2022. 42(5): p. 1385-1397.	Excluded	Did not report the outcome of interest
303	Kitaneh, R., et al., The Relationship Between Vitamin D and the Development and Treatment of Attention-Deficit Hyperactivity Disorder: An Overview of Systematic Reviews. Current Behavioral Neuroscience Reports, 2024. 11(3): p. 164-181.	Excluded	Did not report the outcome of interest
304	Kleine, A.D. and B. Reuss, Interactions of Antibodies to the Gram-Negative Gastric BacteriumHelicobacter pyloriwith the Synaptic Calcium Sensor Synaptotagmin 5, Correlate to Impaired Vesicle Recycling in SiMa Human Neuroblastoma Cells. Journal of Molecular Neuroscience, 2021. 71(3): p. 481-505.	Excluded	Did not report the outcome of interest
305	Kleinhaus, K., et al., Effects of Excessive Glucocorticoid Receptor Early Stimulation during Gestation on Psychomotor and Social Behavior in the Rat. Developmental Psychobiology, 2010. 52(2): p. 121-132.	Excluded	Did not report the outcome of interest
306	Klocke, C., et al., Enhanced cerebellar myelination with concomitant iron elevation and ultrastructural irregularities following prenatal exposure to ambient particulate matter in the mouse. Inhalation Toxicology, 2018. 30(9-10): p. 381-396.	Excluded	Did not report the outcome of interest
307	Kneeland, R.E. and S.H. Fatemi, Viral infection, inflammation and schizophrenia. Progress in Neuro-Psychopharmacology & Biological Psychiatry, 2013. 42: p. 35-48.	Excluded	Did not report the outcome of interest
308	Kofman, O., et al., Developmental and social deficits and enhanced sensitivity to prenatal chlorpyrifos in PON1-/-mouse pups and adults. Plos One, 2020. 15(9): p. 19.	Excluded	Did not report the outcome of interest
309	Kollayan, B.Y., et al., Effects of low-dose ionizing radiation on the molecular pathways linking neurogenesis and autism spectrum disorders in zebrafish embryos. Drug and Chemical Toxicology, 2024. 47(6): p. 960-973.	Excluded	Un related exposure
310	Kondolot, M., et al., Plasma phthalate and bisphenol a levels and oxidant-antioxidant status in autistic children. Environmental Toxicology and Pharmacology, 2016. 43: p. 149-158.	Excluded	Did not report the outcome of interest
311	Kong, L.H., et al., Relationship of prenatal maternal obesity and diabetes to offspring neurodevelopmental and psychiatric disorders: a narrative review. International Journal of Obesity, 2020. 44(10): p. 1981-2000.	Excluded	Did not report the outcome of interest
312	Konopko, M.A., A.L. Densmore, and B.K. Krueger, Sexually Dimorphic Epigenetic Regulation of Brain-Derived Neurotrophic Factor in Fetal Brain in the Valproic Acid Model of Autism Spectrum Disorder. Developmental Neuroscience, 2017. 39(6): p. 507-518.	Excluded	Un related exposure
313	Konzman, D., et al., O-GlcNAc transferase plays a non-catalytic role in C. elegans male fertility. Plos Genetics, 2022. 18(11): p. 23.	Excluded	Did not report the outcome of interest
314	Kopajtich, R., et al., Biallelic IARS Mutations Cause Growth Retardation with Prenatal Onset, Intellectual Disability, Muscular Hypotonia, and Infantile Hepatopathy. American Journal of Human Genetics, 2016. 99(2): p. 414-422.	Excluded	Did not report the outcome of interest
315	Korsmo, H.W. and X.Y. Jiang, One carbon metabolism and early development: a diet-dependent destiny. Trends in Endocrinology and Metabolism, 2021. 32(8): p. 579-593.	Excluded	Did not report the outcome of interest
316	Kozol, R.A., Prenatal Neuropathologies in Autism Spectrum Disorder and Intellectual Disability: The Gestation of a Comprehensive Zebrafish Model. Journal of Developmental Biology, 2018. 6(4): p. 27.	Excluded	Un related exposure
317	Kratimenos, P. and A.A. Penn, Placental programming of neuropsychiatric disease. Pediatric Research, 2019. 86(2): p. 157-164.	Excluded	Did not report the outcome of interest
318	Król-Dykas, M., et al., Cobalamin Status Among Patients with Fetal Alcohol Spectrum Disorder (FASD)-A Preliminary Study. Nutrients, 2025. 17(3): p. 14.	Excluded	Did not report the outcome of interest
319	Kubota, T., et al., Epigenomic-basis of Preemptive Medicine for Neurodevelopmental Disorders. Current Genomics, 2015. 16(3): p. 175-182.	Excluded	Did not report the outcome of interest
320	Kumar, H., V. Diwan, and B. Sharma, Protective Effect of Nimodipine Against Valproic-acid Induced Biochemical and Behavioral Phenotypes of Autism. Clinical Psychopharmacology and Neuroscience, 2022. 20(4): p. 725-736.	Excluded	Un related exposure
321	Kumar, H. and B. Sharma, Memantine ameliorates autistic behavior, biochemistry & blood brain barrier impairments in rats. Brain Research Bulletin, 2016. 124: p. 27-39.	Excluded	Did not report the outcome of interest
322	Kumar, H. and B. Sharma, Minocycline ameliorates prenatal valproic acid induced autistic behaviour, biochemistry and blood brain barrier impairments in rats. Brain Research, 2016. 1630: p. 83-97.	Excluded	Did not report the outcome of interest
323	Kumar, H., B.M. Sharma, and B. Sharma, Benefits of agomelatine in behavioral, neurochemical and blood brain barrier alterations in prenatal valproic acid induced autism spectrum disorder. Neurochemistry International, 2015. 91: p. 34-45.	Excluded	Un related exposure
324	Kundakovic, M. and I. Jaric, The Epigenetic Link between Prenatal Adverse Environments and Neurodevelopmental Disorders. Genes, 2017. 8(3): p. 19.	Excluded	Did not report the outcome of interest
325	Kupriyanova, T.A., MARTIN-BELL SYNDROME (DEBILITY WITH X-CHROMOSOME BREAKING (A REVIEW). Zhurnal Nevropatologii I Psikhiatrii Imeni S S Korsakova, 1991. 91(8): p. 115-125.	Excluded	Did not report the outcome of interest
326	Lamers, Y., et al., Periconceptional intake of folic acid among low-risk women in Canada: summary of a workshop aiming to align prenatal folic acid supplement composition with current expert guidelines. American Journal of Clinical Nutrition, 2018. 108(6): p. 1357-1368.	Excluded	Did not report the outcome of interest
327	Langari, A.A., et al., The protective effect of prenatally administered vitamin E on behavioral alterations in an animal model of autism induced by valproic acid. Toxin Reviews, 2021. 40(4): p. 676-680.	Excluded	Un related exposure
328	Langguth, M., et al., No effect of prenatal vitamin D deficiency on autism-relevant behaviours in multiple inbred strains of mice. Behavioural Brain Research, 2018. 348: p. 42-52.	Excluded	Full text inaccessible or low quality
329	Langley, E.A., et al., High maternal choline consumption during pregnancy and nursing alleviates deficits in social interaction and improves anxiety-like behaviors in the BTBR T+Itpr3tf/J mouse model of autism. Behavioural Brain Research, 2015. 278: p. 210-220.	Excluded	Un related exposure
330	LaSalle, J.M., Epigenomic signatures reveal mechanistic clues and predictive markers for autism spectrum disorder. Molecular Psychiatry, 2023. 28(5): p. 1890-1901.	Excluded	Un related exposure
331	Lauber, E., F. Filice, and B. Schwaller, Dysregulation of Parvalbumin Expression in the Cntnap2-/- Mouse Model of Autism Spectrum Disorder. Frontiers in Molecular Neuroscience, 2018. 11: p. 15.	Excluded	Un related exposure
332	Lee, B.K., et al., Birth seasonality and risk of autism spectrum disorder. European Journal of Epidemiology, 2019. 34(8): p. 785-792.	Excluded	Un related exposure
333	Lee, K.V., et al., The Role of Zinc and NMDA Receptors in Autism Spectrum Disorders. Pharmaceuticals, 2023. 16(1): p. 30.	Excluded	Un related exposure
334	Lee, P.J., et al., Maternal phenylketonuria: report from the United Kingdom registry 1978-97. Archives of Disease in Childhood, 2005. 90(2): p. 143-146.	Excluded	Did not report the outcome of interest
335	Lee, S.B., et al., Maternal vitamin D deficiency in early pregnancy and perinatal and long-term outcomes. Heliyon, 2023. 9(9): p. 8.	Excluded	Did not report the outcome of interest
336	Leelaja, B.C. and P.S. Rajini, Impact of phosphine exposure on development in Caenorhabditis elegans: Involvement of oxidative stress and the role of glutathione. Pesticide Biochemistry and Physiology, 2012. 104(1): p. 38-43.	Excluded	Did not report the outcome of interest
337	Leone, G., et al., Maternal Phenylketonuria and Offspring Outcome: A Retrospective Study with a Systematic Review of the Literature. Nutrients, 2025. 17(4): p. 16.	Excluded	Did not report the outcome of interest
338	Leppert, B., et al., Association of Maternal Neurodevelopmental Risk Alleles With Early-Life Exposures. Jama Psychiatry, 2019. 76(8): p. 834-842.	Excluded	Did not report the outcome of interest
339	Levine, S.Z., et al., Association of Maternal Use of Folic Acid and Multivitamin Supplements in the Periods Before and During Pregnancy With the Risk of Autism Spectrum Disorder in Offspring. Jama Psychiatry, 2018. 75(2): p. 176-184.	Excluded	Un related exposure
340	Lewandowski, T.A. EVOLVING UNDERSTANDING OF THE RELATIONSHIP BETWEEN MERCURY EXPOSURE AND AUTISM. in NATO Advanced Research Workshop on Environmental Heavy Metal Pollution and Effects on Child Mental Development - Risk Assessment and Prevention Strategies. 2010. Sofia, BULGARIA: Springer.	Excluded	Un related exposure
341	Lewandowski, T.A., et al., An Evaluation of Surrogate Chemical Exposure Measures and Autism Prevalence in Texas. Journal of Toxicology and Environmental Health-Part a-Current Issues, 2009. 72(24): p. 1592-1603.	Excluded	Un related exposure
342	Leyrolle, Q., et al., Maternal dietary omega-3 deficiency worsens the deleterious effects of prenatal inflammation on the gut-brain axis in the offspring across lifetime. Neuropsychopharmacology, 2021. 46(3): p. 579-602.	Excluded	Did not report the outcome of interest
343	Li, C.X., et al., Association Between MTHFR C677T Polymorphism and Susceptibility to Autism Spectrum Disorders: A Meta-Analysis in Chinese Han Population. Frontiers in Pediatrics, 2021. 9: p. 13.	Excluded	Un related exposure
344	Li, J., D.H. Toffa, and D.K. Nguyen, Epilepsy and Pregnancy: An Audit of Specialized Care. Canadian Journal of Neurological Sciences, 2022. 49(5): p. 678-687.	Excluded	Did not report the outcome of interest
345	Li, K., et al., Early Postnatal Exposure to Airborne Fine Particulate Matter Induces Autism-like Phenotypes in Male Rats. Toxicological Sciences, 2018. 162(1): p. 189-199.	Excluded	Un related exposure
346	Li M, Francis E, Hinkle SN, Ajjarapu AS, Zhang C. Preconception and prenatal nutrition and neurodevelopmental disorders: a systematic review and meta-analysis. Nutrients. 2019;11(7):1628.	Included
347	Li, Q., et al., Dietary supplementation with n-3 fatty acids from weaning limits brain biochemistry and behavioural changes elicited by prenatal exposure to maternal inflammation in the mouse model. Translational Psychiatry, 2015. 5: p. 10.	Excluded	Did not report the outcome of interest
348	Li, Y. and R. Freedman, Prospects for improving future mental health of children through prenatal maternal micronutrient supplementation in China. Pediatric Investigation, 2020. 4(2): p. 118-126.	Excluded	Did not report the outcome of interest
349	Li, Y.M., et al., Maternal dietary patterns, supplements intake and autism spectrum disorders A preliminary case-control study. Medicine, 2018. 97(52): p. 7.	Excluded	Un related exposure
350	Liang, C., et al., Gestational High Saturated Fat Diet Alters C57BL/6 Mouse Perinatal Skeletal Formation. Birth Defects Research Part B-Developmental and Reproductive Toxicology, 2009. 86(5): p. 362-369.	Excluded	Did not report the outcome of interest
351	Liang, Y.J., et al., Vitamin D deficiency worsens maternal diabetes induced neurodevelopmental disorder by potentiating hyperglycemia-mediated epigenetic changes. Annals of the New York Academy of Sciences, 2021. 1491(1): p. 74-88.	Excluded	Did not report the outcome of interest
352	Lin, T.L., et al., Amelioration of Maternal Immune Activation-Induced Autism Relevant Behaviors by Gut Commensal Parabacteroides goldsteinii. International Journal of Molecular Sciences, 2022. 23(21): p. 19.	Excluded	Un related exposure
353	Ling, W.B., et al., Chronic Ambient Ozone Exposure Aggravates Autism-Like Symptoms in a Susceptible Mouse Model. Environmental Science & Technology, 2023. 57(38): p. 14248-14259.	Excluded	Un related exposure
354	Lisi, G., et al., Maternal Vitamin D and its Role in Determining Fetal Origins of Mental Health. Current Pharmaceutical Design, 2020. 26(21): p. 2497-2509.	Excluded	Did not report the outcome of interest
355	Liu, F., et al., The valproic acid rat model of autism presents with gut bacterial dysbiosis similar to that in human autism. Molecular Autism, 2018. 9: p. 13.	Excluded	Un related exposure
356	Liu, H.J., et al., Association of Maternal Folate Intake and Offspring MTHFD1 and MTHFD2 Genes with Congenital Heart Disease. Nutrients, 2023. 15(16): p. 16.	Excluded	Did not report the outcome of interest
357	Liu, H.Y., S.M. Liu, and Y.Z. Zhang, Maternal Folic Acid Supplementation Mediates Offspring Health via DNA Methylation. Reproductive Sciences, 2020. 27(4): p. 963-976.	Excluded	Did not report the outcome of interest
358	Liu, J.C., et al., GPR50 regulates neuronal development as a mitophagy receptor. Cell Death & Disease, 2024. 15(8): p. 17.	Excluded	Did not report the outcome of interest
359	Liu X, Zou M, Sun C, Wu L, Chen W-X. Prenatal folic acid supplements and offspring’s autism spectrum disorder: a meta-analysis and meta-regression. Journal of autism and developmental disorders. 2022:1-18.	Included
360	Liu, Y., et al., Prenatal PM2.5 Exposure Associated with Neonatal Gut Bacterial Colonization and Early Children's Cognitive Development. Environment & Health, 2024. 2(11): p. 802-815.	Excluded	Did not report the outcome of interest
361	Liu, Z.H., et al., Vitamin A supplementation ameliorates prenatal valproic acid-induced autism-like behaviors in rats. Neurotoxicology, 2022. 91: p. 155-165.	Excluded	Un related exposure
362	Lobaugh, N.J., et al., EFFECTS OF PRENATAL ETHANOL EXPOSURE ON LEARNED PERSISTENCE AND HIPPOCAMPAL NEUROANATOMY IN INFANT, WEANLING AND ADULT-RATS. Behavioural Brain Research, 1991. 44(1): p. 81-86.	Excluded	Did not report the outcome of interest
363	Long, M.H., et al., Autism spectrum disorders, endocrine disrupting compounds, and heavy metals in amniotic fluid: a case-control study. Molecular Autism, 2019. 10: p. 19.	Excluded	Un related exposure
364	Lu, C., et al., Overall Rebalancing of Gut Microbiota Is Key to Autism Intervention. Frontiers in Psychology, 2022. 13: p. 14.	Excluded	Un related exposure
365	Lubrano, C., F. Parisi, and I. Cetin, Impact of Maternal Environment and Inflammation on Fetal Neurodevelopment. Antioxidants, 2024. 13(4): p. 21.	Excluded	Did not report the outcome of interest
366	Luo, T.F., et al., De novo mutations in folate-related genes associated with common disorders. Computational and Structural Biotechnology Journal, 2021. 19: p. 1414-1422.	Excluded	Did not report the outcome of interest
367	Lyall, K., et al., A profile and review of findings from the Early Markers for Autism study: unique contributions from a population-based case-control study in California. Molecular Autism, 2021. 12(1): p. 23.	Excluded	Un related exposure
368	Lyall, K., et al., Examining Prenatal Dietary Factors in Association with Child Autism-Related Traits Using a Bayesian Mixture Approach: Results from 2 United States Cohorts. Current Developments in Nutrition, 2023. 7(8): p. 11.	Excluded	Un related exposure
369	Lyall, K., R.J. Schmidt, and I. Hertz-Picciotto, Maternal lifestyle and environmental risk factors for autism spectrum disorders. International Journal of Epidemiology, 2014. 43(2): p. 443-464.	Excluded	Un related exposure
370	Lyall, K., et al., Association of maternal fish consumption and ω-3 supplement use during pregnancy with child autism-related outcomes: results from a cohort consortium analysis. American Journal of Clinical Nutrition, 2024. 120(3): p. 583-592.	Excluded	Un related exposure
371	Maas, D.A., A. Vallés, and G.J.M. Martens, Oxidative stress, prefrontal cortex hypomyelination and cognitive symptoms in schizophrenia. Translational Psychiatry, 2017. 7: p. 10.	Excluded	Did not report the outcome of interest
372	Mackay, D.F., et al., Month of Conception and Learning Disabilities: A Record-Linkage Study of 801,592 Children. American Journal of Epidemiology, 2016. 184(7): p. 485-493.	Excluded	Did not report the outcome of interest
373	Madore, C., et al., Neuroinflammation in Autism: Plausible Role of Maternal Inflammation, Dietary Omega 3, and Microbiota. Neural Plasticity, 2016. 2016: p. 15.	Excluded	Un related exposure
374	Maes, M., et al., Integrating Autism Spectrum Disorder Pathophysiology: Mitochondria, Vitamin A, CD38, Oxytocin, Serotonin and Melatonergic Alterations in the Placenta and Gut. Current Pharmaceutical Design, 2019. 25(41): p. 4405-4420.	Excluded	Un related exposure
375	Magdalena, H., et al., Preconception Risk Factors for Autism Spectrum Disorder-A Pilot Study. Brain Sciences, 2020. 10(5): p. 10.	Excluded	Un related exposure
376	Magnusson, C., et al., Maternal vitamin D deficiency and the risk of autism spectrum disorders: population-based study. Bjpsych Open, 2016. 2(2): p. 170-172.	Excluded	Un related exposure
377	Maillot, F., et al., A practical approach to maternal phenylketonuria management. Journal of Inherited Metabolic Disease, 2007. 30(2): p. 198-201.	Excluded	Did not report the outcome of interest
378	Maillot, F., et al., Factors influencing outcomes in the offspring of mothers with phenylketonuria during pregnancy: the importance of variation in maternal blood phenylalanine. American Journal of Clinical Nutrition, 2008. 88(3): p. 700-705.	Excluded	Did not report the outcome of interest
379	Main, S.L. and R.J. Kulesza, REPEATED PRENATAL EXPOSURE TO VALPROIC ACID RESULTS IN CEREBELLAR HYPOPLASIA AND ATAXIA. Neuroscience, 2017. 340: p. 34-47.	Excluded	Did not report the outcome of interest
380	Maitin-Shepard, M., et al., Food, nutrition, and autism: from soil to fork. American Journal of Clinical Nutrition, 2024. 120(1): p. 240-256.	Excluded	Un related exposure
381	Majhi, S., S. Kumar, and L. Singh, A Review on Autism Spectrum Disorder: Pathogenesis, Biomarkers, Pharmacological and Non-Pharmacological Interventions. Cns & Neurological Disorders-Drug Targets, 2023. 22(5): p. 659-677.	Excluded	Un related exposure
382	Malijauskaite, S., et al., Identification of the common neurobiological process disturbed in genetic and non-genetic models for autism spectrum disorders. Cellular and Molecular Life Sciences, 2022. 79(12): p. 16.	Excluded	Un related exposure
383	Mallan, S. and S. Singh, Syringic acid alleviates valproic acid induced autism via activation of p38 mitogen-activated protein kinase: Possible molecular approach. Environmental Toxicology, 2023. 38(10): p. 2400-2415.	Excluded	Un related exposure
384	Mandic-Maravic, V., et al., Autism Spectrum Disorders and Perinatal Complications-Is Oxidative Stress the Connection? Frontiers in Psychiatry, 2019. 10: p. 11.	Excluded	Full text inaccessible or low quality
385	Mandic-Maravic, V., et al., Impaired Redox Control in Autism Spectrum Disorders: Could It Be the X in GxE? Current Psychiatry Reports, 2017. 19(8): p. 9.	Excluded	Un related exposure
386	Mandy, W. and M.C. Lai, Annual Research Review: The role of the environment in the developmental psychopathology of autism spectrum condition. Journal of Child Psychology and Psychiatry, 2016. 57(3): p. 271-292.	Excluded	Un related exposure
387	Mansour, Y., S.N. Ahmed, and R. Kulesza, Abnormal morphology and subcortical projections to the medial geniculate in an animal model of autism. Experimental Brain Research, 2021. 239(2): p. 381-400.	Excluded	Un related exposure
388	Mansour, Y., A. Burchell, and R. Kulesza, Abnormal vestibular brainstem structure and function in an animal model of autism spectrum disorder. Brain Research, 2022. 1793: p. 9.	Excluded	Un related exposure
389	Mansur, J.L., et al., Vitamin D: Before, during and after Pregnancy: Effect on Neonates and Children. Nutrients, 2022. 14(9): p. 18.	Excluded	Did not report the outcome of interest
390	Margedari, P., I. Goudarzi, and H. Sepehri, The protective role of prenatal administration of ascorbic acid on autistic-like behavior in a rat model of autism. Ibro Neuroscience Reports, 2024. 16: p. 78-85.	Excluded	Un related exposure
391	Marques, A.H., et al., Maternal stress, nutrition and physical activity: Impact on immune function, CNS development and psychopathology. Brain Research, 2015. 1617: p. 28-46.	Excluded	Did not report the outcome of interest
392	Marques, A.H., et al., The influence of maternal prenatal and early childhood nutrition and maternal prenatal stress on offspring immune system development and neurodevelopmental disorders. Frontiers in Neuroscience, 2013. 7: p. 17.	Excluded	Did not report the outcome of interest
393	Marshall, B.L., et al., Early genistein exposure of California mice and effects on the gut microbiota brain axis. Journal of Endocrinology, 2019. 242(2): p. 139-157.	Excluded	Did not report the outcome of interest
394	Martin, L.A., et al., A design thinking approach to primary ovarian insufficiency. Panminerva Medica, 2017. 59(1): p. 15-32.	Excluded	Did not report the outcome of interest
395	Martins, B.P., N.M. Bandarra, and M. Figueiredo-Braga, The role of marine omega-3 in human neurodevelopment, including Autism Spectrum Disorders and Attention-Deficit/Hyperactivity Disorder - a review. Critical Reviews in Food Science and Nutrition, 2020. 60(9): p. 1431-1446.	Excluded	Un related exposure
396	Masih, S.P., et al., Pregnant Canadian Women Achieve Recommended Intakes of One-Carbon Nutrients through Prenatal Supplementation but the Supplement Composition, Including Choline, Requires Reconsideration. Journal of Nutrition, 2015. 145(8): p. 1824-1834.	Excluded	Did not report the outcome of interest
397	Matsui, F., et al., DHA Mitigates Autistic Behaviors Accompanied by Dopaminergic Change in a Gene/Prenatal Stress Mouse Model. Neuroscience, 2018. 371: p. 407-419.	Excluded	Did not report the outcome of interest
398	Mayer, E.A., D. Padua, and K. Tillisch, Altered brain-gut axis in autism: Comorbidity or causative mechanisms? Bioessays, 2014. 36(10): p. 933-939.	Excluded	Un related exposure
399	Maylott, S.E., et al., Rates of Developmental Disabilities Vary Across Birth Months in a Tropical Climate. Journal of Special Education, 2023. 57(3): p. 152-161.	Excluded	Did not report the outcome of interest
400	Mazahery, H., et al., Vitamin D and Autism Spectrum Disorder: A Literature Review. Nutrients, 2016. 8(4): p. 35.	Excluded	Un related exposure
401	Mazumdar, S., et al., The Disappearing Seasonality of Autism Conceptions in California. Plos One, 2012. 7(7): p. 9.	Excluded	Un related exposure
402	McGrath, J.J. and L.J. Richards, Why Schizophrenia Epidemiology Needs Neurobiology - and Vice Versa. Schizophrenia Bulletin, 2009. 35(3): p. 577-581.	Excluded	Did not report the outcome of interest
403	McKinney, A., A Lifestyle Perspective on Infertility and Pregnancy Outcome. American Journal of Lifestyle Medicine, 2015. 9(5): p. 368-377.	Excluded	Did not report the outcome of interest
404	McMillan, E.L., et al., Gene expression changes in the MAPK pathway in both Fragile X and Down syndrome human neural progenitor cells. American Journal of Stem Cells, 2012. 1(2): p. 154-162.	Excluded	Did not report the outcome of interest
405	McWilliams, S., et al., Iron deficiency and common neurodevelopmental disorders-A scoping review. Plos One, 2022. 17(9): p. 22.	Excluded	Did not report the outcome of interest
406	Meador, K.J., Periconceptional Folate Supplementation and the Risk of Autism Following Antiepileptic Drug Exposure '. Jama Neurology, 2018. 75(2): p. 151-152.	Excluded	Un related exposure
407	Mehra, S., et al., Neuroprotective Efficacy of Fisetin Against VPA-Induced Autistic Neurobehavioral Alterations by Targeting Dysregulated Redox Homeostasis. Journal of Molecular Neuroscience, 2023. 73(6): p. 403-422.	Excluded	Did not report the outcome of interest
408	Mehra, S., et al., Gestational Fisetin Exerts Neuroprotection by Regulating Mitochondria-Directed Canonical Wnt Signaling, BBB Integrity, and Apoptosis in Prenatal VPA-Induced Rodent Model of Autism. Molecular Neurobiology, 2023: p. 20.	Excluded	Un related exposure
409	Meng, Q.T., et al., Human forebrain organoids reveal connections between valproic acid exposure and autism risk. Translational Psychiatry, 2022. 12(1): p. 8.	Excluded	Un related exposure
410	Metayer, C., et al., Childhood Leukemia: A Preventable Disease. Pediatrics, 2016. 138: p. S45-S55.	Excluded	Did not report the outcome of interest
411	Milhem, M., et al., Bardet-Biedl syndrome with unique manifestations of congenital giant nevi and refractory anemia: a case report from Palestine. Annals of Medicine and Surgery, 2024. 86(5): p. 3094-3098.	Excluded	Did not report the outcome of interest
412	Mirzavandi, F., et al., Effects of varied-intensity endurance exercise training on oxidative and antioxidant factors in the liver of rats with valproic acid-induced autism. Acta Neurobiologiae Experimentalis, 2023. 83(1): p. 25-33.	Excluded	Un related exposure
413	Miskov, S., et al., THE CROATIAN MODEL OF INTEGRATIVE PROSPECTIVE MANAGEMENT OF EPILEPSY AND PREGNANCY. Acta Clinica Croatica, 2016. 55(4): p. 535-548.	Excluded	Did not report the outcome of interest
414	Mitchell, J.J., Y.J. Trakadis, and C.R. Scriver, Phenylalanine hydroxylase deficiency. Genetics in Medicine, 2011. 13(8): p. 697-707.	Excluded	Did not report the outcome of interest
415	Miyake, K., et al., Maternal protein intake in early pregnancy and child development at age 3 years. Pediatric Research, 2023. 94(1): p. 392-399.	Excluded	Did not report the outcome of interest
416	Modabbernia, A., E. Velthorst, and A. Reichenberg, Environmental risk factors for autism: an evidence-based review of systematic reviews and meta-analyses. Molecular Autism, 2017. 8: p. 16.	Excluded	Un related exposure
417	Mohammadkhani, R., et al., Impairment in social interaction and hippocampal long-term potentiation at perforant pathway-dentate gyrus synapses in a prenatal valproic acid-induced rat model of autism. Brain Communications, 2022. 4(5): p. 11.	Excluded	Un related exposure
418	Montalvo-Martínez, L., et al., Prenatal programing of motivated behaviors: can innate immunity prime behavior? Neural Regeneration Research, 2023. 18(2): p. 280-283.	Excluded	Did not report the outcome of interest
419	Moussa, H.N., et al., Folic acid supplementation: what is new? Fetal, obstetric, long-term benefits and risks. Future Science Oa, 2016. 2(2): p. 11.	Excluded	Did not report the outcome of interest
420	Muscogiuri, G., et al., Vitamin D and chronic diseases: the current state of the art. Archives of Toxicology, 2017. 91(1): p. 97-107.	Excluded	Did not report the outcome of interest
421	Myers, G.J. and P.W. Davidson, Does methylmercury have a role in causing developmental disabilities in children? Environmental Health Perspectives, 2000. 108: p. 413-420.	Excluded	Did not report the outcome of interest
422	Naghdi, M.R., et al., The neuroprotective effect of Diosgenin in the rat Valproic acid model of autism. Brain Research, 2024. 1838: p. 11.	Excluded	Un related exposure
423	Nakagami, Y. and M. Nishi, MA-5 ameliorates autism-like behavior in mice prenatally exposed to valproic acid. Behavioural Pharmacology, 2023. 34(8): p. 488-493.	Excluded	Un related exposure
424	Nakhal, M.M., et al., Canagliflozin Ameliorates Oxidative Stress and Autistic-like Features in Valproic-Acid-Induced Autism in Rats: Comparison with Aripiprazole Action. Pharmaceuticals, 2023. 16(5): p. 18.	Excluded	Full text inaccessible or low quality
425	Nankova, B.B., et al., Enteric Bacterial Metabolites Propionic and Butyric Acid Modulate Gene Expression, Including CREB-Dependent Catecholaminergic Neurotransmission, in PC12 Cells - Possible Relevance to Autism Spectrum Disorders. Plos One, 2014. 9(8): p. 16.	Excluded	Un related exposure
426	Needham, B.D., W.Y. Tang, and W.L. Wu, Searching for the gut microbial contributing factors to social behavior in rodent models of autism spectrum disorder. Developmental Neurobiology, 2018. 78(5): p. 474-499.	Excluded	Un related exposure
427	Nilsen, R.M., et al., Analysis of Self-selection Bias in a Population-based Cohort Study of Autism Spectrum Disorders. Paediatric and Perinatal Epidemiology, 2013. 27(6): p. 553-563.	Excluded	Un related exposure
428	Nishigori, H., et al., Prenatal folic acid supplementation and autism spectrum disorder in 3-year-old offspring: the Japan environment and children's study. Journal of Maternal-Fetal & Neonatal Medicine, 2022. 35(25): p. 8919-8928.	Excluded	Un related exposure
429	Nishijo, M., et al., Nutritional Intervention with Dried Bonito Broth for the Amelioration of Aggressive Behaviors in Children with Prenatal Exposure to Dioxins in Vietnam: A Pilot Study. Nutrients, 2021. 13(5): p. 11.	Excluded	Did not report the outcome of interest
430	Nixon, K., et al., NMDA receptor subunit expression after combined prenatal and postnatal exposure to ethanol. Alcoholism-Clinical and Experimental Research, 2004. 28(1): p. 105-112.	Excluded	Did not report the outcome of interest
431	Nolan, S.O., et al., Prenatal High-Fat Diet Rescues Communication Deficits in Fmr1 Mutant Mice in a Sex-Specific Manner. Developmental Neuroscience, 2021. 42(2-4): p. 94-104.	Excluded	Did not report the outcome of interest
432	Nowak, J.K., The role of vitamin D in disorders of the central nervous system. Neuropsychiatria I Neuropsychologia, 2012. 7(2): p. 85-96.	Excluded	Did not report the outcome of interest
433	Nuttall, J.R., The plausibility of maternal toxicant exposure and nutritional status as contributing factors to the risk of autism spectrum disorders. Nutritional Neuroscience, 2017. 20(4): p. 209-218.	Excluded	Un related exposure
434	O'Loughlin, E., et al., Acute in utero exposure to lipopolysaccharide induces inflammation in the pre- and postnatal brain and alters the glial cytoarchitecture in the developing amygdala. Journal of Neuroinflammation, 2017. 14: p. 12.	Excluded	Did not report the outcome of interest
435	Obeid, R., W. Holzgreve, and K. Pietrzik, Folate supplementation for prevention of congenital heart defects and low birth weight: an update. Cardiovascular Diagnosis and Therapy, 2019. 9: p. S424-S433.	Excluded	Did not report the outcome of interest
436	Obeid, R., et al., Folate status and health: challenges and opportunities. Journal of Perinatal Medicine, 2016. 44(3): p. 261-268.	Excluded	Did not report the outcome of interest
437	Oliphant, K., et al., Microbiome function and neurodevelopment in Black infants: vitamin B12 emerges as a key factor. Gut Microbes, 2024. 16(1): p. 27.	Excluded	Did not report the outcome of interest
438	Ono-Raphel, J.G., et al., Effects of carbon sources on soil bacterial community dynamics during anaerobic soil disinfestation in an organic tomato production system. Agriculture Ecosystems & Environment, 2025. 381: p. 12.	Excluded	Did not report the outcome of interest
439	Opler, M.G. and L.A. Opler, Abnormal phospholipid metabolism in schizophrenia: Evidence from epidemiological findings, clinical observations, and preliminary clinical trials. Frontiers in Bioscience, 2001. 6: p. E61-E65.	Excluded	Did not report the outcome of interest
440	Orenbuch, A., et al., Prenatal Nutritional Intervention Reduces Autistic-Like Behavior Rates Among Mthfr-Deficient Mice. Frontiers in Neuroscience, 2019. 13: p. 15.	Excluded	Did not report the outcome of interest
441	Ornoy, A., Valproic acid in pregnancy: How much are we endangering the embryo and fetus? Reproductive Toxicology, 2009. 28(1): p. 1-10.	Excluded	Did not report the outcome of interest
442	Ornoy, A., et al., S-Adenosine Methionine (SAMe) and Valproic Acid (VPA) as Epigenetic Modulators: Special Emphasis on their Interactions Affecting Nervous Tissue during Pregnancy. International Journal of Molecular Sciences, 2020. 21(10): p. 21.	Excluded	Did not report the outcome of interest
443	Ornoy, A., B. Echefu, and M. Becker, Valproic Acid in Pregnancy Revisited: Neurobehavioral, Biochemical and Molecular Changes Affecting the Embryo and Fetus in Humans and in Animals: A Narrative Review. International Journal of Molecular Sciences, 2024. 25(1): p. 38.	Excluded	Did not report the outcome of interest
444	Ornoy, A., L. Weinstein-Fudim, and M. Becker, SAMe, Choline, and Valproic Acid as Possible Epigenetic Drugs: Their Effects in Pregnancy with a Special Emphasis on Animal Studies. Pharmaceuticals, 2022. 15(2): p. 22.	Excluded	Did not report the outcome of interest
445	Ornoy, A., L. Weinstein-Fudim, and Z. Ergaz, Prenatal factors associated with autism spectrum disorder (ASD). Reproductive Toxicology, 2015. 56: p. 155-169.	Excluded	Un related exposure
446	Ornoy, A., L. Weinstein-Fudim, and Z. Ergaz, Genetic Syndromes, Maternal Diseases and Antenatal Factors Associated with Autism Spectrum Disorders (ASD). Frontiers in Neuroscience, 2016. 10: p. 21.	Excluded	Un related exposure
447	Ornoy, A., et al., S-adenosyl methionine prevents ASD like behaviors triggered by early postnatal valproic acid exposure in very young mice. Neurotoxicology and Teratology, 2019. 71: p. 64-74.	Excluded	Did not report the outcome of interest
448	Ortiz-Romero, P., et al., Epigallocatechin-3-gallate improves cardiac hypertrophy and short-term memory deficits in a Williams-Beuren syndrome mouse model. Plos One, 2018. 13(3): p. 19.	Excluded	Did not report the outcome of interest
449	Ottosson, F., et al., Unraveling the metabolomic architecture of autism in a large Danish population-based cohort. Bmc Medicine, 2024. 22(1): p. 14.	Excluded	Un related exposure
450	Oulhote, Y., et al., Gestational Exposures to Phthalates and Folic Acid, and Autistic Traits in Canadian Children. Environmental Health Perspectives, 2020. 128(2): p. 12.	Excluded	Did not report the outcome of interest
451	Ozkir, M. and D. Miller, Folic Acid Prescribing and Reproductive Counseling Practices of Child Neurologists for Women With Epilepsy. Pediatric Neurology, 2025. 165: p. 52-55.	Excluded	Did not report the outcome of interest
452	Page, K.E., et al., Aluminium exposure disrupts elemental homeostasis in Caenorhabditis elegans. Metallomics, 2012. 4(5): p. 512-522.	Excluded	Did not report the outcome of interest
453	Pall, M.L., Central Causation of Autism/ASDs via Excessive Ca2+ i Impacting Six Mechanisms Controlling Synaptogenesis during the Perinatal Period: The Role of Electromagnetic Fields and Chemicals and the NO/ONOO(-) Cycle, as Well as Specific Mutations. Brain Sciences, 2024. 14(5): p. 38.	Excluded	Un related exposure
454	Pallier, P.N., et al., Chromosomal and environmental contributions to sex differences in the vulnerability to neurological and neuropsychiatric disorders: Implications for therapeutic interventions. Progress in Neurobiology, 2022. 219: p. 19.	Excluded	Did not report the outcome of interest
455	Panagiotakos, G. and S.P. Pasca, Perspective A matter of space and time: Emerging roles of disease-associated proteins in neural development. Neuron, 2022. 110(2): p. 195-208.	Excluded	Did not report the outcome of interest
456	Panesar, H.K., et al., Polychlorinated Biphenyls (PCBs): Risk Factors for Autism Spectrum Disorder? Toxics, 2020. 8(3): p. 32.	Excluded	Un related exposure
457	Parenti, M. and C.M. Slupsky, Disrupted prenatal metabolism may explain the etiology of suboptimal neurodevelopment: a focus on phthalates and micronutrients and their relationship to autism spectrum disorder. Advances in Nutrition, 2024. 15(9): p. 19.	Excluded	Un related exposure
458	Passey, R.J., et al., A null mutation in the inflammation-associated S100 protein S100A8 causes early resorption of the mouse embryo. Journal of Immunology, 1999. 163(4): p. 2209-2216.	Excluded	Did not report the outcome of interest
459	Patel, J. and S. Mercimek-Mahmutoglu, Epileptic Encephalopathy in Childhood: A Stepwise Approach for Identification of Underlying Genetic Causes. Indian Journal of Pediatrics, 2016. 83(10): p. 1164-1174.	Excluded	Did not report the outcome of interest
460	Patrick, R.P. and B.N. Ames, Vitamin D hormone regulates serotonin synthesis. Part 1: relevance for autism. Faseb Journal, 2014. 28(6): p. 2398-2413.	Excluded	Un related exposure
461	Patti, M.A., et al., Maternal Folate Status and the Relation between Gestational Arsenic Exposure and Child Health Outcomes. International Journal of Environmental Research and Public Health, 2022. 19(18): p. 19.	Excluded	Did not report the outcome of interest
462	Pecorelli, A., et al., Non-protein-bound iron and 4-hydroxynonenal protein adducts in classic autism. Brain & Development, 2013. 35(2): p. 146-154.	Excluded	Un related exposure
463	Pekala, M., M. Doliwa, and K. Kalita, Impact of maternal immune activation on dendritic spine development. Developmental Neurobiology, 2021. 81(5): p. 524-545.	Excluded	Did not report the outcome of interest
464	Perea, V., et al., Influence of Maternal Diabetes on the Risk of Neurodevelopmental Disorders in Offspring in the Prenatal and Postnatal Periods. Diabetes & Metabolism Journal, 2022. 46(6): p. 912-922.	Excluded	Did not report the outcome of interest
465	Perera, N., et al., Folate Supplementation in Women with Pre-Existing Diabetes. Nutrients, 2023. 15(8): p. 12.	Excluded	Did not report the outcome of interest
466	Peretti, S., et al., Diet: the keystone of autism spectrum disorder? Nutritional Neuroscience, 2019. 22(12): p. 825-839.	Excluded	Un related exposure
467	Perna, R., et al., Gestational Diabetes: Long-Term Central Nervous System Developmental and Cognitive Sequelae. Applied Neuropsychology-Child, 2015. 4(3): p. 217-220.	Excluded	Did not report the outcome of interest
468	Pessah, I.N., et al., Neurotoxicity of polychlorinated biphenyls and related organohalogens. Acta Neuropathologica, 2019. 138(3): p. 363-387.	Excluded	Did not report the outcome of interest
469	Pilz, S., et al., The Role of Vitamin D in Fertility and during Pregnancy and Lactation: A Review of Clinical Data. International Journal of Environmental Research and Public Health, 2018. 15(10): p. 19.	Excluded	Did not report the outcome of interest
470	Pinter, R., W.A. Hogge, and E. McPherson, Infant with severe penicillamine embryopathy born to a woman with Wilson disease. American Journal of Medical Genetics Part A, 2004. 128A(3): p. 294-298.	Excluded	Did not report the outcome of interest
471	Pizzol, D., et al., Paternal nutrition: a neglected periconceptual influence on offspring health. Nutrire, 2023. 48(2): p. 10.	Excluded	Did not report the outcome of interest
472	Powrozek, T.A. and F.C. Zhou, Effects of prenatal alcohol exposure on the development of the vibrissal somatosensory cortical barrel network. Developmental Brain Research, 2005. 155(2): p. 135-146.	Excluded	Did not report the outcome of interest
473	Prick, B.W., W.C.J. Hop, and J.J. Duvekot, Maternal phenylketonuria and hyperphenylalaninemia in pregnancy: pregnancy complications and neonatal sequelae in untreated and treated pregnancies. American Journal of Clinical Nutrition, 2012. 95(2): p. 374-382.	Excluded	Did not report the outcome of interest
474	Pu, D.H., Y.P. Shen, and J. Wu, Association between MTHFR Gene Polymorphisms and the Risk of Autism Spectrum Disorders: A Meta-Analysis. Autism Research, 2013. 6(5): p. 384-392.	Excluded	Un related exposure
475	Quaas, A.M. and W.G. Kearns, Antenatal antioxidants to avert autism? Journal of Assisted Reproduction and Genetics, 2020. 37(12): p. 2963-2965.	Excluded	Un related exposure
476	Quartier, A., et al., Genes and Pathways Regulated by Androgens in Human Neural Cells, Potential Candidates for the Male Excess in Autism Spectrum Disorder. Biological Psychiatry, 2018. 84(4): p. 239-252.	Excluded	Un related exposure
477	Qutranji, L., et al., Evaluation of the Relationship Between Environmental Factors, Nutrition, and Metabolic Changes in Children Diagnosed With Autism in North Cyprus: A Case-Control Study. Cureus Journal of Medical Science, 2021. 13(8): p. 14.	Excluded	Full text inaccessible or low quality
478	Raghavan, R., et al., Maternal Multivitamin Intake, Plasma Folate and Vitamin B12 Levels and Autism Spectrum Disorder Risk in Offspring. Paediatric and Perinatal Epidemiology, 2018. 32(1): p. 100-111.	Excluded	Un related exposure
479	Raghavan, R., et al., A prospective birth cohort study on cord blood folate subtypes and risk of autism spectrum disorder. American Journal of Clinical Nutrition, 2020. 112(5): p. 1304-1317.	Excluded	Un related exposure
480	Rahimi, S., et al., Moderate maternal folic acid supplementation ameliorates adverse embryonic and epigenetic outcomes associated with assisted reproduction in a mouse model. Human Reproduction, 2019. 34(5): p. 851-862.	Excluded	Did not report the outcome of interest
481	Rahman, M.M., et al., Prenatal exposure to tailpipe and non-tailpipe tracers of particulate matter pollution and autism spectrum disorders. Environment International, 2023. 171: p. 9.	Excluded	Un related exposure
482	Rasmussen, S.A., et al., Teratology: From Science to Birth Defects Prevention. Birth Defects Research Part a-Clinical and Molecular Teratology, 2009. 85(1): p. 82-92.	Excluded	Did not report the outcome of interest
483	Razavinia, F., et al., Vitamins B9 and B12 in children with attention deficit hyperactivity disorder (ADHD). International Journal for Vitamin and Nutrition Research, 2024. 94(5-6): p. 476-484.	Excluded	Did not report the outcome of interest
484	Rinaldi, T., et al., Elevated NMDA receptor levels and enhanced postsynaptic long-term potentiation induced by prenatal exposure to valproic acid. Proceedings of the National Academy of Sciences of the United States of America, 2007. 104(33): p. 13501-13506.	Excluded	Did not report the outcome of interest
485	Robinson, G.E., Controversies About the Use of Antidepressants in Pregnancy. Journal of Nervous and Mental Disease, 2015. 203(3): p. 159-163.	Excluded	Did not report the outcome of interest
486	Roffman, J.L., Neuroprotective Effects of Prenatal Folic Acid Supplementation Why Timing Matters. Jama Psychiatry, 2018. 75(7): p. 747-748.	Excluded	Did not report the outcome of interest
487	Roigé-Castellví, J., et al., Moderately elevated preconception fasting plasma total homocysteine is a risk factor for psychological problems in childhood. Public Health Nutrition, 2019. 22(9): p. 1615-1623.	Excluded	Did not report the outcome of interest
488	Rokicki, J., et al., Oxytocin receptor expression patterns in the human brain across development. Neuropsychopharmacology, 2022. 47(8): p. 1550-1560.	Excluded	Did not report the outcome of interest
489	Roth, C., et al., Folic Acid Supplements in Pregnancy and Severe Language Delay in Children. Jama-Journal of the American Medical Association, 2011. 306(14): p. 1566-1573.	Excluded	Did not report the outcome of interest
490	Rubini, E., et al., Maternal One-Carbon Metabolism during the Periconceptional Period and Human Foetal Brain Growth: A Systematic Review. Genes, 2021. 12(10): p. 23.	Excluded	Did not report the outcome of interest
491	Ruskin, D.N., et al., Ketogenic diet improves behaviors in a maternal immune activation model of autism spectrum disorder. Plos One, 2017. 12(2): p. 14.	Excluded	Un related exposure
492	Saadat, M., et al., Prangos ferulacea (L.) ameliorates behavioral alterations, hippocampal oxidative stress markers, and apoptotic deficits in a rat model of autism induced by valproic acid. Brain and Behavior, 2023. 13(11): p. 13.	Excluded	Un related exposure
493	Saavedra-Bonilla, H., D.R. Varman, and D. Reyes-Haro, Spontaneous Calcium Transients Recorded from Striatal Astrocytes in a Preclinical Model of Autism. Neurochemical Research, 2024. 49(11): p. 3069-3077.	Excluded	Un related exposure
494	Sabu, B., D. Shenoy, and R. Vidyalekshmy, Binder Phenotype-Prenatal Diagnosis, Management, and Postnatal Outcome: Insights from a Case Series and Updated Review of the Literature. Journal of Fetal Medicine, 2024: p. 11.	Excluded	Did not report the outcome of interest
495	Salem, F.E.H., et al., Therapeutic Potency of Camellia sinensis Extract on Neurochemical and Oxidative Changes Correlates to Autistic Disorder in Rat Pups Model. Indian Journal of Animal Research, 2023. 57(12): p. 1652-1661.	Excluded	Did not report the outcome of interest
496	Salloum-Asfar, S., et al., The Potential Role of Thyroid Hormone Therapy in Neural Progenitor Cell Differentiation and Its Impact on Neurodevelopmental Disorders. Molecular Neurobiology, 2024. 61(6): p. 3330-3342.	Excluded	Did not report the outcome of interest
497	Samà, M., C. Musillo, and F. Cirulli, Counteracting the effects of maternal obesity on offspring neurodevelopment through Omega-3-based nutritional strategies. Neuroscience, 2025. 566: p. 142-148.	Excluded	Did not report the outcome of interest
498	Sandhya, T., J. Sowjanya, and B. Veeresh, Bacopa monniera (L.) Wettst Ameliorates Behavioral Alterations and Oxidative Markers in Sodium Valproate Induced Autism in Rats. Neurochemical Research, 2012. 37(5): p. 1121-1131.	Excluded	Un related exposure
499	Sandoval, K.C., et al., Lack of Vesicular Zinc Does Not Affect the Behavioral Phenotype of Polyinosinic:Polycytidylic Acid-Induced Maternal Immune Activation Mice. Frontiers in Behavioral Neuroscience, 2022. 16: p. 15.	Excluded	Did not report the outcome of interest
500	Santos, H.P., et al., Evidence for the placenta-brain axis: multi-omic kernel aggregation predicts intellectual and social impairment in children born extremely preterm. Molecular Autism, 2020. 11(1): p. 16.	Excluded	Un related exposure
501	Santos-Terra, J., et al., Resveratrol Prevents Cytoarchitectural and Interneuronal Alterations in the Valproic Acid Rat Model of Autism. International Journal of Molecular Sciences, 2022. 23(8): p. 29.	Excluded	Full text inaccessible or low quality
502	Santrac, A., et al., Postweaning positive modulation of α5GABAA receptors improves autism-like features in prenatal valproate rat model in a sex-specific manner. Autism Research, 2022. 15(5): p. 806-820.	Excluded	Un related exposure
503	Sari, Y. and F.C. Zhou, Prenatal alcohol exposure causes long-term serotonin neuron deficit in mice. Alcoholism-Clinical and Experimental Research, 2004. 28(6): p. 941-948.	Excluded	Did not report the outcome of interest
504	Sarrouilhe, D. and C. Dejean, Autism spectrum disorders and bisphenol A: Is serotonin the lacking link in the chain? Encephale-Revue De Psychiatrie Clinique Biologique Et Therapeutique, 2017. 43(4): p. 402-404.	Excluded	Un related exposure
505	Sato, A., et al., Influence of Prenatal Drug Exposure, Maternal Inflammation, and Parental Aging on the Development of Autism Spectrum Disorder. Frontiers in Psychiatry, 2022. 13: p. 23.	Excluded	Un related exposure
506	Sauer, A.K., S. Hagmeyer, and A.M. Grabrucker, Prenatal Zinc Deficient Mice as a Model for Autism Spectrum Disorders. International Journal of Molecular Sciences, 2022. 23(11): p. 21.	Excluded	Un related exposure
507	Sauer, A.K., et al., Zinc is a key regulator of gastrointestinal development, microbiota composition and inflammation with relevance for autism spectrum disorders. Cellular and Molecular Life Sciences, 2022. 79(1): p. 18.	Excluded	Un related exposure
508	Saunders, A., E. Woodland, and S. Gander, A Comparison of Prenatal Exposures in Children with and without a Diagnosis of Autism Spectrum Disorder. Cureus Journal of Medical Science, 2019. 11(7): p. 11.	Excluded	Un related exposure
509	Saxena, R., et al., Role of environmental factors and epigenetics in autism spectrum disorders, in Autism, M. Ilieva and W.K.W. Lau, Editors. 2020, Elsevier Academic Press Inc: San Diego. p. 35-60.	Excluded	Un related exposure
510	Schaevitz, L., J. Berger-Sweeney, and L. Ricceri, One-carbon metabolism in neurodevelopmental disorders: Using broad-based nutraceutics to treat cognitive deficits in complex spectrum disorders. Neuroscience and Biobehavioral Reviews, 2014. 46: p. 270-284.	Excluded	Did not report the outcome of interest
511	Scheggi, S., et al., Targeting PPARα in the rat valproic acid model of autism: focus on social motivational impairment and sex-related differences. Molecular Autism, 2020. 11(1): p. 17.	Excluded	Un related exposure
512	Schiavi, S., et al., N-Acetylcysteine Mitigates Social Dysfunction in a Rat Model of Autism Normalizing Glutathione Imbalance and the Altered Expression of Genes Related to Synaptic Function in Specific Brain Areas. Frontiers in Psychiatry, 2022. 13: p. 11.	Excluded	Un related exposure
513	Schmidt, R.J., et al., Periconceptional Folic Acid-Containing Supplements and LINE-1 DNA Methylation in the MARBLES Prospective Study of Autism Spectrum Disorder. Journal of Womens Health, 2014. 23(10): p. 876-877.	Excluded	Un related exposure
514	Schmidt, R.J., et al., Newborn Dried Blood Spot Folate in Relation to Maternal Self-reported Folic Acid Intake, Autism Spectrum Disorder, and Developmental Delay. Epidemiology, 2024. 35(4): p. 527-541.	Excluded	Un related exposure
515	Schmidt, R.J., et al., Maternal Periconceptional Folic Acid Intake and Risk for Autism Spectrum Disorders in the CHARGE Case-control Study. Journal of Womens Health, 2011. 20(10): p. 1400-1400.	Excluded	Un related exposure
516	Schmidt, R.J., et al., Prenatal Vitamins, One-carbon Metabolism Gene Variants, and Risk for Autism. Epidemiology, 2011. 22(4): p. 476-485.	Excluded	Un related exposure
517	Schmidt, R.J., et al., Association of Maternal Prenatal Vitamin Use With Risk for Autism Spectrum Disorder Recurrence in Young Siblings. Jama Psychiatry, 2019. 76(4): p. 391-398.	Excluded	Full text inaccessible or low quality
518	Schmidt, R.J., et al., Combined Prenatal Pesticide Exposure and Folic Acid Intake in Relation to Autism Spectrum Disorder. Environmental Health Perspectives, 2017. 125(9): p. 12.	Excluded	Un related exposure
519	Schmidt, R.J., et al., MATERNAL PERICONCEPTIONAL FOLIC ACID INTAKE AND RISK FOR DEVELOPMENTAL DELAY AND AUTISM SPECTRUM DISORDER: A CASE-CONTROL STUDY. American Journal of Epidemiology, 2012. 175: p. S126-S126.	Excluded	Un related exposure
520	Schmidt, R.J., et al., Self-reported pregnancy exposures and placental DNA methylation in the MARBLES prospective autism sibling study. Environmental Epigenetics, 2016. 2(4): p. 10.	Excluded	Un related exposure
521	Schmidt, R.J., et al., Maternal Intake of Supplemental Iron and Risk of Autism Spectrum Disorder. American Journal of Epidemiology, 2014. 180(9): p. 890-900.	Excluded	Un related exposure
522	Schmidt, R.J., et al., Maternal periconceptional folic acid intake and risk of autism spectrum disorders and developmental delay in the CHARGE (CHildhood Autism Risks from Genetics and Environment) case-control study. American Journal of Clinical Nutrition, 2012. 96(1): p. 80-89.	Excluded	Un related exposure
523	Schoen, M., et al., Shank3 Transgenic and Prenatal Zinc-Deficient Autism Mouse Models Show Convergent and Individual Alterations of Brain Structures in MRI. Frontiers in Neural Circuits, 2019. 13: p. 11.	Excluded	Un related exposure
524	Schroeder, M., et al., Placental miR-340 mediates vulnerability to activity based anorexia in mice. Nature Communications, 2018. 9: p. 15.	Excluded	Did not report the outcome of interest
525	Schwingel, G.B., et al., Preventive effects of resveratrol against early-life impairments in the animal model of autism induced by valproic acid. Ibro Neuroscience Reports, 2023. 15: p. 242-251.	Excluded	Un related exposure
526	Selim, M.E., Y.M. Abd-Elhakim, and L.Y. Al-Ayadhi, Pancreatic Response to Gold Nanoparticles Includes Decrease of Oxidative Stress and Inflammation In Autistic Diabetic Model. Cellular Physiology and Biochemistry, 2015. 35(2): p. 586-600.	Excluded	Did not report the outcome of interest
527	Selim, M.E. and L.Y. Al-Ayadhi, Possible ameliorative effect of breastfeeding and the uptake of human colostrum against coeliac disease in autistic rats. World Journal of Gastroenterology, 2013. 19(21): p. 3281-3290.	Excluded	Did not report the outcome of interest
528	Sen, D., et al., Human Cerebral Organoids Reveal Early Spatiotemporal Dynamics and Pharmacological Responses of UBE3A. Stem Cell Reports, 2020. 15(4): p. 845-854.	Excluded	Did not report the outcome of interest
529	Senkal, E., et al., Exposure to hypertonic solutions during pregnancy induces autism-like behaviors via the NFAT-5 pathway in offspring in a rat model. Physiology & Behavior, 2021. 240: p. 8.	Excluded	Un related exposure
530	Shah, U.K., et al., Infantile tremor syndrome with global developmental delay and microcephaly in a 16-month-old male: a case report. Annals of Medicine and Surgery, 2024. 86(5): p. 3180-3183.	Excluded	Did not report the outcome of interest
531	Shalev, H., I. Solt, and G. Chodick, Month of birth and risk of autism spectrum disorder: a retrospective cohort of male children born in Israel. Bmj Open, 2017. 7(11): p. 7.	Excluded	Un related exposure
532	Shamberger, R.J., Autism Rates Associated with Nutrition and the WIC Program. Journal of the American College of Nutrition, 2011. 30(5): p. 348-353.	Excluded	Un related exposure
533	Sharma, A.R., et al., Valproic Acid and Propionic Acid Modulated Mechanical Pathways Associated with Autism Spectrum Disorder at Prenatal and Neonatal Exposure. Cns & Neurological Disorders-Drug Targets, 2022. 21(5): p. 399-408.	Excluded	Un related exposure
534	Shcherbitskaia, A.D., et al., Thyroid Hormone Production and Transplacental Transfer in the "Mother-Fetus" System during Gestational Hyperhomocysteinemia. Neurochemical Journal, 2022. 16(3): p. 249-262.	Excluded	Did not report the outcome of interest
535	Shea, T.B. and E. Rogers, Has Prenatal Folate Supplementation Established an At-Risk Population for Age-Related Cognitive Decline? Journal of Alzheimers Disease, 2014. 41(3): p. 667-669.	Excluded	Did not report the outcome of interest
536	Sheikh, M.H., et al., Role of Vitamin (D) Deficiency in Children with Autism Spectrum Disorder. Journal of Pharmaceutical Research International, 2021. 33(45A): p. 49-53.	Excluded	Un related exposure
537	Shetty, A.A., D.Y. Fernandes, and A.M. Hegde, Autism Spectrum Disorder in a Dental Office-A Review. Journal of Evolution of Medical and Dental Sciences-Jemds, 2021. 10(26): p. 1931-1939.	Excluded	Full text inaccessible or low quality
538	Shin, H.M., et al., Prenatal exposure to phthalates and autism spectrum disorder in the MARBLES study. Environmental Health, 2018. 17: p. 14.	Excluded	Un related exposure
539	Shin, M., et al., Deletion of neural tube defect-associated gene Mthfd1l causes reduced cranial mesenchyme density. Birth Defects Research, 2019. 111(19): p. 1520-1534.	Excluded	Did not report the outcome of interest
540	Shona, S.I., et al., Effect of valproic acid administration during pregnancy on postnatal development of cerebellar cortex and the possible protective role of folic acid. Folia Morphologica, 2018. 77(2): p. 201-209.	Excluded	Did not report the outcome of interest
541	Shook, L.L., S. Kislal, and A.G. Edlow, Fetal brain and placental programming in maternal obesity: A review of human and animal model studies. Prenatal Diagnosis, 2020. 40(9): p. 1126-1137.	Excluded	Did not report the outcome of interest
542	Shrestha, U., K.J. Swilling, and D.M. Butler, Amendment Properties Affect Crop Performance, Leaf Tissue Nitrogen, and Soil Nitrogen Availability Following Soil Treatment by Anaerobic Soil Disinfestation. Frontiers in Sustainable Food Systems, 2021. 5: p. 16.	Excluded	Did not report the outcome of interest
543	Siracusano, M., et al., Vitamin D Deficiency and Autism Spectrum Disorder. Current Pharmaceutical Design, 2020. 26(21): p. 2460-2474.	Excluded	Un related exposure
544	Skogheim, T.S., et al., Metal and essential element concentrations during pregnancy and associations with autism spectrum disorder and attention-deficit/ hyperactivity disorder in children. Environment International, 2021. 152: p. 14.	Excluded	Un related exposure
545	Skurtveit, S., et al., Prenatal exposure to antidepressants and language competence at age three: results from a large population-based pregnancy cohort in Norway. Bjog-an International Journal of Obstetrics and Gynaecology, 2014. 121(13): p. 1621-1631.	Excluded	Did not report the outcome of interest
546	Slattery, J., et al., Enteric Ecosystem Disruption in Autism Spectrum Disorder: Can the Microbiota and Macrobiota be Restored? Current Pharmaceutical Design, 2016. 22(40): p. 6107-6121.	Excluded	Un related exposure
547	Smolinska, K., et al., Nutritional Quality Implications: Exploring the Impact of a Fatty Acid-Rich Diet on Central Nervous System Development. Nutrients, 2024. 16(7): p. 31.	Excluded	Did not report the outcome of interest
548	Solek, C.M., et al., Early Inflammation Dysregulates Neuronal Circuit Formation In Vivo via Upregulation of IL-1β. Journal of Neuroscience, 2021. 41(29): p. 6353-6366.	Excluded	Did not report the outcome of interest
549	Soliman, A., et al., Risk and Protective Factors for ADHD in Damietta, Egypt. Journal of Population Therapeutics and Clinical Pharmacology, 2023. 30(7): p. E279-E292.	Excluded	Did not report the outcome of interest
550	Soria-Ortiz, M.B., et al., A Functional Signature in the Developing Cerebellum: Evidence From a Preclinical Model of Autism. Frontiers in Cell and Developmental Biology, 2021. 9: p. 10.	Excluded	Un related exposure
551	Sourander, A., et al., Maternal Serum Vitamin B12 during Pregnancy and Offspring Autism Spectrum Disorder. Nutrients, 2023. 15(8): p. 13.	Excluded	Un related exposure
552	Staley, T., Male preconception antioxidant supplementation may lower autism risk: a call for studies. Journal of Assisted Reproduction and Genetics, 2020. 37(12): p. 2955-2962.	Excluded	Un related exposure
553	Steenweg-de Graaff, J., et al., Folate concentrations during pregnancy and autistic traits in the offspring. The Generation R Study. European Journal of Public Health, 2015. 25(3): p. 431-433.	Excluded	Did not report the outcome of interest
554	Steenweg-de Graaff, J., et al., Associations of maternal folic acid supplementation and folate concentrations during pregnancy with foetal and child head growth: the Generation R Study. European Journal of Nutrition, 2017. 56(1): p. 65-75.	Excluded	Did not report the outcome of interest
555	Steenweg-de Graaff, J., et al., Maternal Fatty Acid Status During Pregnancy and Child Autistic Traits. American Journal of Epidemiology, 2016. 183(9): p. 792-799.	Excluded	Did not report the outcome of interest
556	Steullet, P., et al., Oxidative stress-driven parvalbumin interneuron impairment as a common mechanism in models of schizophrenia. Molecular Psychiatry, 2017. 22(7): p. 936-943.	Excluded	Did not report the outcome of interest
557	Stockler, S., et al., Pyridoxine dependent epilepsy and antiquitin deficiency Clinical and molecular characteristics and recommendations for diagnosis, treatment and follow-up. Molecular Genetics and Metabolism, 2011. 104(1-2): p. 48-60.	Excluded	Did not report the outcome of interest
558	Strickland, A.D., Prevention of cerebral palsy, autism spectrum disorder, and attention deficit - Hyperactivity disorder. Medical Hypotheses, 2014. 82(5): p. 522-528.	Excluded	Un related exposure
559	Strupp, B.J., et al., Maternal Choline Supplementation: A Potential Prenatal Treatment for Down Syndrome and Alzheimer's Disease. Current Alzheimer Research, 2016. 13(1): p. 97-106.	Excluded	Did not report the outcome of interest
560	Sulistyoningrum, D., et al., Study protocol for a randomised controlled trial evaluating the effect of folic acid supplementation beyond the first trimester on maternal plasma unmetabolised folic acid in late gestation. Bmj Open, 2020. 10(11): p. 7.	Excluded	Did not report the outcome of interest
561	Summers, D., et al., Visible near-infrared reflectance spectroscopy as a predictive indicator of soil properties. Ecological Indicators, 2011. 11(1): p. 123-131.	Excluded	Did not report the outcome of interest
562	Sun, P.H., et al., Disruption of tryptophan metabolism by high-fat diet-triggered maternal immune activation promotes social behavioral deficits in male mice. Nature Communications, 2025. 16(1): p. 18.	Excluded	Did not report the outcome of interest
563	Sun, W.Q., et al., Neonatal lupus erythematosus: an acquired autoimmune disease to be taken seriously. Annals of Medicine, 2025. 57(1): p. 11.	Excluded	Did not report the outcome of interest
564	Surén, P., et al., Association Between Maternal Use of Folic Acid Supplements and Risk of Autism Spectrum Disorders in Children. Jama-Journal of the American Medical Association, 2013. 309(6): p. 570-577.	Excluded	Un related exposure
565	Susser, E. and D. St Clair, Prenatal famine and adult mental illness: Interpreting concordant and discordant results from the Dutch and Chinese Famines. Social Science & Medicine, 2013. 97: p. 325-330.	Excluded	Did not report the outcome of interest
566	Sutton, M., L.E. Daly, and P.N. Kirke, Survival and Disability in a Cohort of Neural Tube Defect Births in Dublin, Ireland. Birth Defects Research Part a-Clinical and Molecular Teratology, 2008. 82(10): p. 701-709.	Excluded	Did not report the outcome of interest
567	Tagliatti, E., et al., Prenatal drivers of microglia vulnerability in the adult. Immunological Reviews, 2024. 327(1): p. 100-110.	Excluded	Did not report the outcome of interest
568	Tahira, A.C., et al., Putative contributions of the sex chromosome proteins SOX3 and SRY to neurodevelopmental disorders. American Journal of Medical Genetics Part B-Neuropsychiatric Genetics, 2019. 180(6): p. 390-414.	Excluded	Did not report the outcome of interest
569	Takashima, K., et al., Continuous Exposure to Alpha-Glycosyl Isoquercitrin from Gestation Ameliorates Disrupted Hippocampal Neurogenesis in Rats Induced by Gestational Injection of Valproic Acid. Neurotoxicity Research, 2022. 40(6): p. 2278-2296.	Excluded	Did not report the outcome of interest
570	Takeoka, E., et al., Impact of high maternal body mass index on fetal cerebral cortical and cerebellar volumes. Journal of Perinatal Medicine, 2025: p. 11.	Excluded	Did not report the outcome of interest
571	Talib, M., et al., The Role of Dietary Patterns and Nutritional Supplements in the Management of Mental Disorders in Children and Adolescents: An Umbrella Review of Meta-Analyses. Canadian Journal of Psychiatry-Revue Canadienne De Psychiatrie, 2024. 69(8): p. 567-589.	Excluded	Did not report the outcome of interest
572	Tamayo, J.M., et al., Characterizing the neuroimmune environment of offspring in a novel model of maternal allergic asthma and particulate matter exposure. Journal of Neuroinflammation, 2023. 20(1): p. 17.	Excluded	Did not report the outcome of interest
573	Tamiji, J. and D.A. Crawford, Prostaglandin E2 and misoprostol induce neurite retraction in Neuro-2a cells. Biochemical and Biophysical Research Communications, 2010. 398(3): p. 450-456.	Excluded	Did not report the outcome of interest
574	Tanaka, H., Fetal alcohol syndrome: a Japanese perspective. Annals of Medicine, 1998. 30(1): p. 21-26.	Excluded	Did not report the outcome of interest
575	Tanaka, M., et al., Modelling the neurodevelopmental pathogenesis in neuropsychiatric disorders. Bioactive kynurenines and their analogues as neuroprotective agents-in celebration of 80th birthday of Professor Peter Riederer. Journal of Neural Transmission, 2022. 129(5-6): p. 627-642.	Excluded	Did not report the outcome of interest
576	Tang, X.J., et al., De novo variants in WDR45 underlie beta-propeller protein-associated neurodegeneration in five independent families. Molecular Genetics & Genomic Medicine, 2020. 8(11): p. 8.	Excluded	Did not report the outcome of interest
577	Tao, A.K., et al., Anticipatory guidance and care in pediatric and adult neurology for people with epilepsy who became pregnant. Epilepsy & Behavior, 2025. 165: p. 6.	Excluded	Did not report the outcome of interest
578	Tarahomi, P., et al., Vitamin C and Gallic Acid Ameliorate Motor Dysfunction, Cognitive Deficits, and Brain Oxidative Stress in a Valproic Acid-Induced Model of Autism. Brain and Behavior, 2025. 15(2): p. 15.	Excluded	Un related exposure
579	Tarui, T., A. Rasool, and P. O'Tierney-Ginn, How the placenta-brain lipid axis impacts the nutritional origin of child neurodevelopmental disorders: Focus on attention deficit hyperactivity disorder and autism spectrum disorder. Experimental Neurology, 2022. 347: p. 13.	Excluded	Un related exposure
580	Tat, L., et al., Prenatal folic acid and vitamin B12 imbalance alter neuronal morphology and synaptic density in the mouse neocortex. Communications Biology, 2023. 6(1): p. 12.	Excluded	Did not report the outcome of interest
581	Teixeira, J.A., et al., Determinants of folic acid supplement use outside national recommendations for pregnant women: results from the Growing Up in New Zealand cohort study. Public Health Nutrition, 2018. 21(12): p. 2183-2192.	Excluded	Did not report the outcome of interest
582	Tette, E.M.A., et al., Pregnancy as a Fundamental Determinant of Child Health: a Review. Current Nutrition Reports, 2022. 11(3): p. 457-485.	Excluded	Did not report the outcome of interest
583	Thomas, R.H., et al., Altered brain phospholipid and acylcarnitine profiles in propionic acid infused rodents: further development of a potential model of autism spectrum disorders. Journal of Neurochemistry, 2010. 113(2): p. 515-529.	Excluded	Un related exposure
584	Tilton, R.K., et al., Cardiac Manifestations of Pallister-Killian Syndrome. American Journal of Medical Genetics Part A, 2014. 164(5): p. 1130-1135.	Excluded	Did not report the outcome of interest
585	Toscano, C.V.A., et al., Neuroinflammation in autism spectrum disorders: Exercise as a "pharmacological" tool. Neuroscience and Biobehavioral Reviews, 2021. 129: p. 63-74.	Excluded	Un related exposure
586	Tran, P.V., et al., Prenatal Choline Supplementation Diminishes Early-Life Iron Deficiency-Induced Reprogramming of Molecular Networks Associated with Behavioral Abnormalities in the Adult Rat Hippocampus. Journal of Nutrition, 2016. 146(3): p. 484-493.	Excluded	Did not report the outcome of interest
587	Tsenkova-Toncheva, L., et al., Prenatal Vitamin D Deficiency and Maternal and Fetal Health Outcomes. Cureus Journal of Medical Science, 2024. 16(6): p. 9.	Excluded	Did not report the outcome of interest
588	Tulsi, R.S., et al., A QUANTITATIVE AND MORPHOLOGICAL-STUDY OF ECTODERMAL MICROVILLI IN 10 AREAS IN THE CONTROL AND EXPERIMENTAL PRENATAL RAT. Teratology, 1992. 45(1): p. 83-90.	Excluded	Did not report the outcome of interest
589	Tunc-Ozcan, E., et al., Low-Dose Thyroxine Attenuates Autism-Associated Adverse Effects of Fetal Alcohol in Male Offspring's Social Behavior and Hippocampal Gene Expression. Alcoholism-Clinical and Experimental Research, 2013. 37(11): p. 1986-1995.	Excluded	Un related exposure
590	Ugarte, G., et al., Attention Deficit-Hyperactivity Disorder (ADHD): From Abnormal Behavior to Impairment in Synaptic Plasticity. Biology-Basel, 2023. 12(9): p. 15.	Excluded	Did not report the outcome of interest
591	Ugur, Ç. and C.K. Gürkan, Serum vitamin D and folate levels in children with autism spectrum disorders. Research in Autism Spectrum Disorders, 2014. 8(12): p. 1641-1647.	Excluded	Un related exposure
592	Uldbjerg, C.S., et al., Associations of maternal and paternal preconception and maternal pregnancy urinary phthalate biomarker and bisphenol A concentrations with offspring autistic behaviors: The PEACE study. Environmental Research, 2024. 263: p. 12.	Excluded	Did not report the outcome of interest
593	Upadhyaya, S., et al., Maternal Vitamin D Levels during Pregnancy and Offspring Psychiatric Outcomes: A Systematic Review. International Journal of Molecular Sciences, 2023. 24(1): p. 21.	Excluded	Did not report the outcome of interest
594	Upreti, D., et al., Microbiota and nutrition as risk and resiliency factors following prenatal alcohol exposure. Frontiers in Neuroscience, 2023. 17: p. 21.	Excluded	Did not report the outcome of interest
595	Urbonaite, G., et al., The impact of maternal high-fat diet on offspring neurodevelopment. Frontiers in Neuroscience, 2022. 16: p. 24.	Excluded	Did not report the outcome of interest
596	Valentino, K., et al., Anatomical, behavioral, and cognitive teratogenicity associated with valproic acid: a systematic review. Cns Spectrums, 2024. 29(6): p. 604-610.	Excluded	Did not report the outcome of interest
597	Valera-Gran, D., et al., Effect of maternal high dosages of folic acid supplements on neurocognitive development in children at 4-5 y of age: the prospective birth cohort Infancia y Medio Ambiente (INMA) study. American Journal of Clinical Nutrition, 2017. 106(3): p. 878-887.	Excluded	Did not report the outcome of interest
598	van Gool, J.D., et al., Folic acid and primary prevention of neural tube defects: A review. Reproductive Toxicology, 2018. 80: p. 73-84.	Excluded	Did not report the outcome of interest
599	Varian, B.J., et al., Maternal Microbiota Modulate a Fragile X-like Syndrome in Offspring Mice. Genes, 2022. 13(8): p. 13.	Excluded	Did not report the outcome of interest
600	Varley, A.N. and K.N. Browning, Gastrointestinal dysfunction in the valproic acid induced model of social deficit in rats. Autonomic Neuroscience-Basic & Clinical, 2024. 253: p. 10.	Excluded	Did not report the outcome of interest
601	Vasileva, S., et al., Absence of association between maternal adverse events and long-term gut microbiome outcomes in the Australian autism biobank. Brain Behavior & Immunity-Health, 2024. 39: p. 11.	Excluded	Un related exposure
602	Vasudevan, G., et al., Preferences and experiences of parents/guardians of youth with epilepsy and intellectual disability on reproductive health counseling. Epilepsy & Behavior, 2024. 152: p. 7.	Excluded	Did not report the outcome of interest
603	Vázquez, L.I., J. Canals, and V. Arija, Review and meta-analysis found that prenatal folic acid was associated with a 58% reduction in autism but had no effect on mental and motor development. Acta Paediatrica, 2019. 108(4): p. 600-610.	Excluded	Un related exposure
604	Vecchione, R., et al., The Association Between Maternal Prenatal Fish Intake and Child Autism-Related Traits in the EARLI and HOME Studies. Journal of Autism and Developmental Disorders, 2021. 51(2): p. 487-500.	Excluded	Un related exposure
605	Vecchione, R., et al., Maternal Dietary Patterns During Pregnancy and Child Autism-Related Traits in the Environmental Influences on Child Health Outcomes Consortium. Nutrients, 2024. 16(22): p. 16.	Excluded	Un related exposure
606	Vega, M.C.S., S. Chong, and T.H.J. Burne, Prenatal vitamin D deficiency does not exacerbate behavioural impairments associated with prenatal ethanol exposure in juvenile male mice. Behavioural Brain Research, 2019. 356: p. 127-136.	Excluded	Did not report the outcome of interest
607	Veiby, G., B.A. Engelsen, and N.E. Gilhus, Early Child Development and Exposure to Antiepileptic Drugs Prenatally and Through Breastfeeding A Prospective Cohort Study on Children of Women With Epilepsy. Jama Neurology, 2013. 70(11): p. 1367-1374.	Excluded	Did not report the outcome of interest
608	Vejrup, K., et al., Prenatal methylmercury exposure and language delay at three years of age in the Norwegian Mother and Child Cohort Study. Environment International, 2016. 92-93: p. 63-69.	Excluded	Did not report the outcome of interest
609	Vela, G., et al., Zinc in Gut-Brain Interaction in Autism and Neurological Disorders. Neural Plasticity, 2015. 2015: p. 15.	Excluded	Un related exposure
610	Velazquez, M.A., T.P. Fleming, and A.J. Watkins, Periconceptional environment and the developmental origins of disease. Journal of Endocrinology, 2019. 242(1): p. T33-T49.	Excluded	Did not report the outcome of interest
611	Velazquez, R., et al., Maternal choline supplementation improves spatial learning and adult hippocampal neurogenesis in the Ts65Dn mouse model of Down syndrome. Neurobiology of Disease, 2013. 58: p. 92-101.	Excluded	Did not report the outcome of interest
612	Vilmos, F., D. János, and A. Cseh, A praenatalis es postnatalis mikrobiom jelentosege es hatasai a korai egyedfejlodes idoszakaban es az intervencios kezeles lehetosegei. Orvosi Hetilap, 2021. 162(19): p. 731-740.	Excluded	Did not report the outcome of interest
613	Vinaykumar, N., et al., Determining the effect of folate diets during pregnancy and lactation on neurobehavioural changes in the adult life of offspring. Journal of Taibah University Medical Sciences, 2019. 14(6): p. 523-530.	Excluded	Did not report the outcome of interest
614	Virk, J., et al., Preconceptional and prenatal supplementary folic acid and multivitamin intake and autism spectrum disorders. Autism, 2016. 20(6): p. 710-718.	Excluded	Un related exposure
615	Viswanathan, M., et al., Folic Acid Supplementation to Prevent Neural Tube Defects: Updated Evidence Report and Systematic Review for the US Preventive Services Task Force. Jama-Journal of the American Medical Association, 2023. 330(5): p. 460-466.	Excluded	Did not report the outcome of interest
616	Vohr, B.R., et al., Neurodevelopment: The Impact of Nutrition and Inflammation During Preconception and Pregnancy in Low-Resource Settings. Pediatrics, 2017. 139: p. 14.	Excluded	Did not report the outcome of interest
617	Vuillermot, S., et al., Vitamin D treatment during pregnancy prevents autism-related phenotypes in a mouse model of maternal immune activation. Molecular Autism, 2017. 8: p. 13.	Excluded	Un related exposure
618	Waddell, J., et al., Prenatal Ethanol Exposure and Whisker Clipping Disrupt Ultrasonic Vocalizations and Play Behavior in Adolescent Rats. Brain Sciences, 2016. 6(4): p. 11.	Excluded	Did not report the outcome of interest
619	Wang M, Li K, Zhao D, Li L. The association between maternal use of folic acid supplements during pregnancy and risk of autism spectrum disorders in children: a meta-analysis. Molecular autism. 2017;8(1):1-4.	Included
620	Wang, J.P., et al., Supplementation of Diet With Different n-3/n-6 PUFA Ratios Ameliorates Autistic Behavior, Reduces Serotonin, and Improves Intestinal Barrier Impairments in a Valproic Acid Rat Model of Autism. Frontiers in Psychiatry, 2020. 11: p. 8.	Excluded	Un related exposure
621	Wang, J.Y., et al., Vitamin A ameliorates valproic acid-induced autism-like symptoms in developing zebrafish larvae by attenuating oxidative stress and apoptosis. Neurotoxicology, 2024. 101: p. 93-101.	Excluded	Un related exposure
622	Wang, T.T., et al., Prenatal caffeine exposure induces autism-like behaviors in offspring under a high-fat diet via the gut microbiota-IL-17A-brain axis. Ecotoxicology and Environmental Safety, 2024. 269: p. 17.	Excluded	Un related exposure
623	Wei, L.M., et al., Umbilical cord serum elementomics of 52 trace elements and early childhood neurodevelopment: Evidence from a prospective birth cohort in rural Bangladesh. Environment International, 2022. 166: p. 10.	Excluded	Did not report the outcome of interest
624	Wei, Q.H., et al., Predicting autism spectrum disorder using maternal risk factors: A multi-center machine learning study. Psychiatry Research, 2024. 334: p. 8.	Excluded	Un related exposure
625	Whitehouse, A.J.O., et al., Maternal Vitamin D Levels and the Autism Phenotype Among Offspring. Journal of Autism and Developmental Disorders, 2013. 43(7): p. 1495-1504.	Excluded	Un related exposure
626	Wiegersma, A.M., et al., Association of Prenatal Maternal Anemia With Neurodevelopmental Disorders. Jama Psychiatry, 2019. 76(12): p. 1294-1304.	Excluded	Did not report the outcome of interest
627	Wiens, D., et al., Influence of Folic Acid on Neural Connectivity during Dorsal Root Ganglion Neurogenesis. Cells Tissues Organs, 2015. 201(5): p. 342-353.	Excluded	Did not report the outcome of interest
628	Windham, G.C., et al., Maternal Vitamin D Levels During Pregnancy in Association With Autism Spectrum Disorders (ASD) or Intellectual Disability (ID) in Offspring; Exploring Non-linear Patterns and Demographic Sub-groups. Autism Research, 2020. 13(12): p. 2216-2229.	Excluded	Un related exposure
629	Wong, C.T., J. Wais, and D.A. Crawford, Prenatal exposure to common environmental factors affects brain lipids and increases risk of developing autism spectrum disorders. European Journal of Neuroscience, 2015. 42(10): p. 2742-2760.	Excluded	Un related exposure
630	Wood, A.G., et al., Prospective assessment of autism traits in children exposed to antiepileptic drugs during pregnancy. Epilepsia, 2015. 56(7): p. 1047-1055.	Excluded	Full text inaccessible or low quality
631	Wu, D., et al., Maternal gestational weight gain and offspring's neurodevelopmental outcomes: A systematic review and meta-analysis. Neuroscience and Biobehavioral Reviews, 2023. 153: p. 16.	Excluded	Did not report the outcome of interest
632	Wu, Y.Y., et al., Prenatal influenza vaccination rescues impairments of social behavior and lamination in a mouse model of autism. Journal of Neuroinflammation, 2018. 15: p. 17.	Excluded	Un related exposure
633	Wulfsberg, E.A., J. Curtis, and C.H. Jayne, CHONDRODYSPLASIA PUNCTATA - A BOY WITH X-LINKED RECESSIVE CHONDRODYSPLASIA PUNCTATA DUE TO AN INHERITED X-Y TRANSLOCATION WITH A CURRENT CLASSIFICATION OF THESE DISORDERS. American Journal of Medical Genetics, 1992. 43(5): p. 823-828.	Excluded	Did not report the outcome of interest
634	Xiao, L., et al., Autism-like behavior of murine offspring induced by prenatal exposure to progestin is associated with gastrointestinal dysfunction due to claudin-1 suppression. Febs Journal, 2023. 290(13): p. 3369-3382.	Excluded	Un related exposure
635	Xie, J., et al., Phenanthrene induces autism-like behavior by promoting oxidative stress and mTOR pathway activation. Toxicology, 2021. 461: p. 10.	Excluded	Un related exposure
636	Xu, F., et al., The ameliorative effects of choline on ethanol-induced cell death in the neural tube of susceptible BXD strains of mice. Frontiers in Neuroscience, 2023. 17: p. 11.	Excluded	Did not report the outcome of interest
637	Yadav, S., et al., Comparative efficacy of alpha-linolenic acid and gamma-linolenic acid to attenuate valproic acid-induced autism-like features. Journal of Physiology and Biochemistry, 2017. 73(2): p. 187-198.	Excluded	Un related exposure
638	Yan, H., et al., Prevalence of Congenital Heart Disease in Chinese Children With Different Birth Weights and Its Relationship to the Neonatal Birth Weight. Frontiers in Pediatrics, 2022. 10: p. 13.	Excluded	Did not report the outcome of interest
639	Yasuda, H. and T. Tsutsui, Assessment of Infantile Mineral Imbalances in Autism Spectrum Disorders (ASDs). International Journal of Environmental Research and Public Health, 2013. 10(11): p. 6027-6043.	Excluded	Un related exposure
640	Yasumitsu-Lovell, K., et al., Birth month and infant gross motor development: Results from the Japan Environment and Children's Study (JECS). Plos One, 2021. 16(5): p. 14.	Excluded	Did not report the outcome of interest
641	Yau, S.Y., et al., Chronic consumption of a high linoleic acid diet during pregnancy, lactation and post-weaning period increases depression-like behavior in male, but not female offspring. Behavioural Brain Research, 2022. 416: p. 8.	Excluded	Did not report the outcome of interest
642	Ye, X., et al., Brain serotonin and serotonin transporter expression in male and female postnatal rat offspring in response to perturbed early life dietary exposures. Frontiers in Neuroscience, 2024. 18: p. 11.	Excluded	Did not report the outcome of interest
643	Ye, X., et al., Developing Brain Glucose Transporters, Serotonin, Serotonin Transporter, and Oxytocin Receptor Expression in Response to Early-Life Hypocaloric and Hypercaloric Dietary, and Air Pollutant Exposures. Developmental Neuroscience, 2021. 43(1): p. 27-42.	Excluded	Did not report the outcome of interest
644	Yin, H., et al., Placenta-specific CYP11A1 overexpression lead to autism-like symptom in offspring with altered steroid hormone biosynthesis in the placenta-brain axis and rescued by vitamin D intervention. Brain Behavior and Immunity, 2024. 121: p. 13.	Excluded	Un related exposure
645	Yonezawa, Y., et al., Fruit and vegetable consumption before and during pregnancy and developmental delays in offspring aged 2 years in Japan. British Journal of Nutrition, 2022. 127(8): p. 1250-1258.	Excluded	Did not report the outcome of interest
646	Yoon, S., et al., Early developmental deletion of forebrain Ank2 causes seizure-related phenotypes by reshaping the synaptic proteome. Cell Reports, 2023. 42(7): p. 18.	Excluded	Did not report the outcome of interest
647	Yoshikawa, M. and K. Suemaru, Prenatal folate deficiency impairs sociability and memory/recognition in mice offspring. Brain Research, 2024. 1822: p. 8.	Excluded	Did not report the outcome of interest
648	Youness, R.A., et al., Fat-soluble vitamins: updated review of their role and orchestration in human nutrition throughout life cycle with sex differences. Nutrition & Metabolism, 2022. 19(1): p. 21.	Excluded	Did not report the outcome of interest
649	Yu, X., et al., Evidence of susceptibility to autism risks associated with early life ambient air pollution: A systematic review. Environmental Research, 2022. 208: p. 13.	Excluded	Un related exposure
650	Yu, X.Y., et al., Clinical features and genetic analysis of developmental and epileptic encephalopathy caused by biallelic variants of CACNA1B. Heliyon, 2024. 10(12): p. 6.	Excluded	Did not report the outcome of interest
651	Yuan, B.L., et al., Retinoic acid supplementation ameliorates motor incoordination via RARα-CBLN2 in the cerebellum of a prenatal valproic acid-exposed rat autism model. Neuroscience Letters, 2023. 809: p. 8.	Excluded	Un related exposure
652	Yuryev, M., et al., In vivo Calcium Imaging of Evoked Calcium Waves in the Embryonic Cortex. Frontiers in Cellular Neuroscience, 2016. 9: p. 9.	Excluded	Did not report the outcome of interest
653	Zacharin, M., I. Savasi, and S. Grover, The impact of menstruation in adolescents with disabilities related to cerebral palsy. Archives of Disease in Childhood, 2010. 95(7): p. 526-530.	Excluded	Did not report the outcome of interest
654	Zahra, A., et al., Memantine rescues prenatal citalopram exposure-induced striatal and social abnormalities in mice. Experimental Neurology, 2018. 307: p. 145-154.	Excluded	Did not report the outcome of interest
655	Zavad'áková, P., et al., CblE type of homocystinuria due to methionine synthase reductase deficiency:: Clinical and molecular studies and prenatal diagnosis in two families. Journal of Inherited Metabolic Disease, 2002. 25(6): p. 461-476.	Excluded	Did not report the outcome of interest
656	Zavatta, M., et al. Integrated Rotation Systems for Soilborne Disease, Weed and Fertility Management in Strawberry/Vegetable Production. in 8th International Symposium on Chemical and Non-Chemical Soil and Substrate Disinfestation. 2014. Torino, ITALY: Int Soc Horticultural Science.	Excluded	Did not report the outcome of interest
657	Zhang, C., et al., Selenium sources differ in their potential to alleviate the cadmium-induced testicular dysfunction. Environmental Pollution, 2020. 267: p. 12.	Excluded	Did not report the outcome of interest
658	Zhang, S.Y., et al., Effects of parental overweight and obesity on offspring's mental health: A meta-analysis of observational studies. Plos One, 2022. 17(12): p. 22.	Excluded	Did not report the outcome of interest
659	Zhao, T., et al., Prenatal 1-Nitropyrene Exposure Causes Autism-Like Behavior Partially by Altering DNA Hydroxymethylation in Developing Brain. Advanced Science, 2024. 11(28): p. 19.	Excluded	Un related exposure
660	Zhao, Z.W., et al., Response of soil structure and fertility to long-term fertilization in alpine grasslands revealed based on fractal theory. Soil & Tillage Research, 2024. 242: p. 12.	Excluded	Did not report the outcome of interest
661	Zhong, C.C., et al., Maternal Dietary Factors and the Risk of Autism Spectrum Disorders: A Systematic Review of Existing Evidence. Autism Research, 2020. 13(10): p. 1634-1658.	Excluded	Un related exposure
662	Zhou, F.C., et al., Moderate alcohol exposure compromises neural tube midline development in prenatal brain. Developmental Brain Research, 2003. 144(1): p. 43-55.	Excluded	Did not report the outcome of interest
663	Zhou, J.X., et al., Prenatal placental metal accumulation and its association with child attention deficit/hyperactivity disorder and autism spectrum disorder symptom at 3 years of age: The role of psychosocial-environmental support in infancy. Environmental Research, 2025. 274: p. 11.	Excluded	Un related exposure
664	Zhu, Y.H., et al., Expression Changes in Epigenetic Gene Pathways Associated With One-Carbon Nutritional Metabolites in Maternal Blood From Pregnancies Resulting in Autism and Non-Typical Neurodevelopment. Autism Research, 2021. 14(1): p. 11-28.	Excluded	Full text inaccessible or low quality
665	Zhu, Y.H., et al., Placental DNA methylation levels at CYP2E1 and IRS2 are associated with child outcome in a prospective autism study. Human Molecular Genetics, 2019. 28(16): p. 2659-2674.	Excluded	Un related exposure
666	Zimmerman, R., et al., Repeated Prenatal Exposure to Valproic Acid Results in Auditory Brainstem Hypoplasia and Reduced Calcium Binding Protein Immunolabeling. Neuroscience, 2018. 377: p. 53-68.	Excluded	Did not report the outcome of interest
667	Zimmerman, R., et al., In utero exposure to valproic acid disrupts ascending projections to the central nucleus of the inferior colliculus from the auditory brainstem. Experimental Brain Research, 2020. 238(3): p. 551-563.	Excluded	Did not report the outcome of interest
